# Supplementary material for: miR-98-5p contributes to cisplatin resistance in epithelial ovarian cancer by suppressing miR-152 biogenesis via targeting Dicer1
Source: Cell Death Dis. 2018 Apr 18;9(5):447. doi: 10.1038/s41419-018-0390-7 (PMC5906447; doi:10.1038/s41419-018-0390-7)
Supplement: Supplementary file 2 — miRNA sequencing data-mimic NC and miR-98-5p mimic [file 41419_2018_390_MOESM2_ESM.xls]

## Sheet: Con-1,Con-2vs98mimics-1,98mimic
miRNA_ID	Con-1	Con-2	98mimics-1	98mimics-2	Con-1,Con-2	98mimics-1,98mimics-2	log2(foldchange)	P-value
hsa-miR-98-5p	511.426	392.92	25312.5	17905.4	452.173	21609	5.5786	1.53117e-40
hsa-let-7a-5p	36377.5	28259.9	4641.75	2474.67	32318.7	3558.21	-3.1831	3.10458e-17
hsa-let-7f-5p	34184.5	29539.3	2133.75	713.862	31861.9	1423.81	-4.484	8.74848e-17
hsa-miR-335-3p	16.0643	14.9959	0	0	15.5301	0	-10.6009	6.49587e-15
hsa-let-7c-5p	564.466	443.549	132.043	97.6157	504.007	114.829	-2.134	2.27681e-14
hsa-miR-4485-3p	0	0	12.9613	14.158	0	13.5596	10.4051	2.51062e-12
hsa-miR-3155b	10.8019	9.90555	0	0	10.3537	0	-10.0159	6.46158e-12
hsa-let-7e-5p	1375.57	1053.02	368.586	235.47	1214.3	302.028	-2.0074	3.40329e-11
hsa-miR-301a-3p	9.14003	10.5934	0	0	9.8667	0	-9.9464	3.5721e-11
hsa-miR-615-3p	9.83246	8.52978	0	0	9.1811	0	-9.8425	1.16595e-10
hsa-let-7d-5p	1400.36	1081.49	419.621	283.16	1240.92	351.39	-1.8203	1.30185e-10
hsa-miR-4488	0	0	8.10079	17.1386	0	12.6197	10.3015	1.53423e-10
hsa-let-7g-5p	21874	17884.6	3423.39	1071.54	19879.3	2247.47	-3.1449	5.2728e-10
hsa-let-7i-5p	140145	127126	40055.2	18979.2	133636	29517.2	-2.1787	1.58305e-09
hsa-let-7b-5p	6007.91	4448.69	2085.95	1503.73	5228.3	1794.84	-1.5425	2.79539e-09
hsa-miR-27a-5p	1385.41	1367.24	5086.48	5549.19	1376.33	5317.84	1.95	4.06174e-09
hsa-miR-4286	8.03215	7.29159	0	0	7.6619	0	-9.5816	4.74349e-09
hsa-miR-143-3p	0	1.65093	13.7713	17.1386	0.8255	15.455	4.2267	6.28548e-09
hsa-miR-503-3p	7.06275	7.8419	0	0	7.4523	0	-9.5415	7.58326e-09
hsa-miR-30e-3p	582.054	570.67	2048.69	2300.3	576.362	2174.49	1.9156	1.39085e-08
hsa-miR-3940-3p	9.27852	5.77824	0	0	7.5284	0	-9.5562	1.39438e-08
hsa-miR-652-5p	8.17063	5.77824	0	0	6.9744	0	-9.4459	1.46028e-08
hsa-miR-1-3p	1.38485	4.8152	69.6668	46.945	3.1	58.3059	4.2333	1.76767e-08
hsa-miR-7641	7.75518	2.47639	91.5389	473.175	5.1158	282.357	5.7864	2.93368e-08
hsa-miR-3182	7.33972	1.51335	96.3994	111.029	4.4265	103.714	4.5503	3.25739e-08
hsa-miR-135b-3p	6.37032	5.77824	0	0	6.0743	0	-9.2466	6.493e-08
hsa-miR-3135b	2.07728	3.30185	17.8217	23.0999	2.6896	20.4608	2.9274	7.94146e-08
hsa-miR-4497	3.32365	0	167.686	74.5158	1.6618	121.101	6.1873	1.17229e-07
hsa-miR-3529-3p	12389.3	14964.5	6744.72	4838.31	13676.9	5791.52	-1.2397	1.44463e-07
hsa-miR-7704	10.6634	11.8316	85.8683	435.172	11.2475	260.52	4.5337	1.68336e-07
hsa-miR-152	6.09335	4.54005	0	0	5.3167	0	-9.0544	6.25446e-07
hsa-miR-449c-5p	4.57001	6.05339	0	0	5.3117	0	-9.053	7.1803e-07
hsa-miR-500a-5p	3.87759	5.77824	0	0	4.8279	0	-8.9153	9.77005e-07
hsa-miR-23b-5p	5.6779	3.71458	0	0	4.6962	0	-8.8754	1.23024e-06
hsa-miR-659-5p	3.87759	5.09035	0	0	4.484	0	-8.8086	1.86955e-06
hsa-miR-3176	4.98547	4.67762	0	0	4.8315	0	-8.9163	1.91995e-06
hsa-miR-324-5p	4.57001	4.95278	0	0	4.7614	0	-8.8952	2.01156e-06
hsa-miR-935	4.57001	3.98974	0	0	4.2799	0	-8.7414	2.05389e-06
hsa-miR-6515-5p	5.26244	4.40247	0	0	4.8325	0	-8.9166	2.1159e-06
hsa-miR-6130	3.87759	4.8152	0	0	4.3464	0	-8.7637	2.44872e-06
hsa-miR-32-3p	37.1141	39.2095	10.531	19.3741	38.1618	14.9525	-1.3517	2.48689e-06
hsa-miR-1294	4.01607	5.77824	0	0	4.8972	0	-8.9358	2.80212e-06
hsa-miR-193a-3p	4.7085	3.57701	0	0	4.1428	0	-8.6945	3.70751e-06
hsa-miR-1908-5p	5.95487	3.30185	0	0	4.6284	0	-8.8544	3.94473e-06
hsa-miR-5001-3p	4.01607	4.12731	0	0	4.0717	0	-8.6695	4.57994e-06
hsa-miR-132-5p	4.29304	3.71458	0	0	4.0038	0	-8.6452	4.75868e-06
hsa-miR-6720-3p	4.15456	4.67762	0	0	4.4161	0	-8.7866	6.67502e-06
hsa-miR-23c	3.87759	3.98974	0	0	3.9337	0	-8.6197	6.98778e-06
hsa-miR-1299	3.32365	4.40247	0	0	3.8631	0	-8.5936	9.24976e-06
hsa-miR-196a-5p	134.469	109.787	59.1357	74.5158	122.128	66.8257	-0.8699	9.6262e-06
hsa-miR-532-3p	3.60062	3.85216	0	0	3.7264	0	-8.5416	1.08021e-05
hsa-miR-2116-3p	5.12396	3.0267	0	0	4.0753	0	-8.6708	1.1092e-05
hsa-miR-191-3p	4.15456	3.43943	0	0	3.797	0	-8.5687	1.17144e-05
hsa-miR-1827	4.84699	2.88912	0	0	3.8681	0	-8.5955	1.52274e-05
hsa-miR-29c-5p	3.18516	4.40247	0	0	3.7938	0	-8.5675	1.5286e-05
hsa-let-7b-3p	95.9703	85.2978	52.6551	49.9256	90.6341	51.2904	-0.8214	1.54417e-05
hsa-miR-760	78.2442	53.2424	25.1124	35.0224	65.7433	30.0674	-1.1286	1.61618e-05
hsa-miR-4500	4.15456	3.0267	0	0	3.5906	0	-8.4881	2.07778e-05
hsa-miR-574-5p	3.46213	3.43943	0	0	3.4508	0	-8.4308	2.13582e-05
hsa-miR-548j-5p	3.7391	3.16427	0	0	3.4517	0	-8.4312	2.25939e-05
hsa-miR-29a-5p	3.18516	3.71458	0	0	3.4499	0	-8.4304	2.54003e-05
hsa-miR-3187-3p	3.32365	3.71458	0	0	3.5191	0	-8.4591	2.63791e-05
hsa-miR-4435	3.32365	3.30185	0	0	3.3127	0	-8.3719	3.4851e-05
hsa-miR-551b-3p	3.60062	3.16427	0	0	3.3824	0	-8.4019	3.52433e-05
hsa-miR-4797-5p	3.04668	3.71458	0	0	3.3806	0	-8.4011	3.80211e-05
hsa-miR-33a-5p	3.87759	2.88912	0	0	3.3834	0	-8.4023	4.04211e-05
hsa-miR-1290	1.80031	1.92608	11.3411	11.1774	1.8632	11.2593	2.5953	4.28543e-05
hsa-miR-4659a-3p	4.43153	2.61397	0	0	3.5228	0	-8.4606	4.55648e-05
hsa-miR-33a-3p	3.32365	3.16427	0	0	3.244	0	-8.3416	5.49096e-05
hsa-miR-766-3p	3.7391	2.75154	0	0	3.2453	0	-8.3422	6.55762e-05
hsa-miR-6747-3p	2.49274	4.12731	0	0	3.31	0	-8.3707	7.02226e-05
hsa-miR-548n	3.60062	2.75154	0	0	3.1761	0	-8.3111	9.81605e-05
hsa-miR-1246	22.4346	30.4045	79.3877	129.658	26.4196	104.523	1.9841	0.000103902
hsa-miR-4448	2.49274	2.20123	19.4419	9.68706	2.347	14.5645	2.6336	0.000131838
hsa-miR-4645-3p	3.04668	2.88912	0	0	2.9679	0	-8.2133	0.000141302
hsa-miR-941	1930.9	2099.29	1381.18	1502.98	2015.1	1442.08	-0.4827	0.000142403
hsa-miR-3687	2.49274	3.57701	0	0	3.0349	0	-8.2455	0.000182455
hsa-let-7a-2-3p	38.2219	40.5853	23.4923	23.0999	39.4036	23.2961	-0.7582	0.000193595
hsa-miR-3656	0	0	0	27.5709	0	13.7855	10.4289	0.000206409
hsa-miR-181c-3p	2.90819	2.75154	0	0	2.8299	0	-8.1446	0.000228507
hsa-miR-195-3p	10.8019	9.35525	28.3528	49.9256	10.0786	39.1392	1.9573	0.000257093
hsa-miR-183-3p	1.93879	2.88912	0	0	2.414	0	-7.9153	0.000266625
hsa-miR-26a-2-3p	10.1094	10.5934	29.9729	38.0031	10.3514	33.988	1.7152	0.000349378
hsa-miR-378h	2.76971	2.61397	0	0	2.6918	0	-8.0724	0.000361629
hsa-miR-548a-3p	2.07728	3.57701	0	0	2.8271	0	-8.1432	0.000397818
hsa-miR-548g-3p	3.32365	1.65093	0	0	2.4873	0	-7.9584	0.000407199
hsa-miR-1273c	1.93879	0	8.91087	8.19674	0.9694	8.5538	3.1414	0.000433308
hsa-miR-503-5p	173.522	170.596	125.562	116.245	172.059	120.903	-0.509	0.000465809
hsa-miR-1307-3p	1316.03	1395.03	929.16	1111.03	1355.53	1020.1	-0.4102	0.000473192
hsa-miR-5787	0	0	0	19.3741	0	9.687	9.9199	0.000488198
hsa-miR-146a-5p	77.8287	105.247	235.733	439.643	91.5378	337.688	1.8833	0.000503916
hsa-miR-129-5p	690.488	702.469	515.21	546.201	696.479	530.706	-0.3922	0.000506258
hsa-miR-1261	3.32365	0	20.252	24.5902	1.6618	22.4211	3.754	0.000544971
hsa-miR-222-5p	2.76971	2.47639	0	0	2.6231	0	-8.0351	0.000574124
hsa-miR-744-3p	2.21576	2.20123	0	0	2.2085	0	-7.7869	0.000574934
hsa-miR-1343-3p	2.07728	2.33881	0	0	2.208	0	-7.7866	0.000581222
hsa-miR-4317	2.35425	2.06366	0	0	2.209	0	-7.7872	0.000585658
hsa-miR-497-5p	2.90819	2.33881	0	0	2.6235	0	-8.0353	0.000600335
hsa-miR-6873-3p	2.35425	2.88912	0	0	2.6217	0	-8.0344	0.00060116
hsa-miR-219b-5p	2.49274	1.92608	0	0	2.2094	0	-7.7875	0.000616644
hsa-miR-98-3p	2.90819	2.20123	0	0	2.5547	0	-7.997	0.000631162
hsa-miR-450a-2-3p	2.21576	2.88912	0	0	2.5524	0	-7.9957	0.000643158
hsa-miR-99b-3p	381.389	402.138	276.237	319.673	391.764	297.955	-0.3949	0.000644011
hsa-miR-1273g-3p	0	0	0	17.1386	0	8.5693	9.743	0.000662008
hsa-miR-3173-5p	2.63122	1.7885	0	0	2.2099	0	-7.7878	0.000673729
hsa-miR-625-3p	410.332	392.783	897.567	1245.16	401.558	1071.36	1.4158	0.000768316
hsa-miR-374b-3p	24.6504	20.7741	11.3411	14.9032	22.7123	13.1222	-0.7915	0.000778512
hsa-miR-301a-5p	34.4828	32.0555	22.6822	17.8838	33.2691	20.283	-0.7139	0.00084306
hsa-miR-548f-3p	2.90819	1.51335	0	0	2.2108	0	-7.7884	0.00093077
hsa-miR-4791	4.29304	3.71458	13.7713	16.3935	4.0038	15.0824	1.9134	0.000934905
hsa-miR-6515-3p	2.49274	2.33881	0	0	2.4158	0	-7.9164	0.000966613
hsa-miR-501-5p	2.49274	2.33881	0	0	2.4158	0	-7.9164	0.000973769
hsa-miR-192-5p	167.29	187.242	412.33	514.159	177.266	463.245	1.3859	0.000977738
hsa-miR-196b-5p	144.856	143.218	109.361	96.8706	144.037	103.116	-0.4822	0.000986631
hsa-miR-451a	4.98547	8.80494	20.252	51.4159	6.8952	35.834	2.3777	0.000989957
hsa-miR-573	2.21576	2.75154	0	0	2.4836	0	-7.9563	0.000990913
hsa-miR-3174	2.07728	2.06366	0	0	2.0705	0	-7.6938	0.000998895
hsa-miR-4508	0	0	0	14.9032	0	7.4516	9.5414	0.00104526
hsa-miR-190a-5p	2.76971	2.06366	0	0	2.4167	0	-7.9169	0.0010635
hsa-miR-937-3p	1.80031	2.33881	0	0	2.0696	0	-7.6932	0.0010662
hsa-miR-3605-5p	2.63122	1.65093	0	0	2.1411	0	-7.7422	0.00116658
hsa-miR-6866-5p	1.93879	3.0267	0	0	2.4827	0	-7.9558	0.0011997
hsa-miR-551b-5p	3.04668	1.37577	0	0	2.2112	0	-7.7887	0.00121431
hsa-miR-138-1-3p	4.01607	2.88912	12.9613	14.158	3.4526	13.5596	1.9736	0.00132892
hsa-miR-181a-2-3p	160.643	153.261	121.512	108.793	156.952	115.153	-0.4468	0.00135348
hsa-miR-4532	0	0	0	13.4128	0	6.7064	9.3894	0.00160594
hsa-miR-3200-3p	2.07728	1.92608	0	0	2.0017	0	-7.6451	0.00168068
hsa-miR-3130-5p	1.93879	1.92608	0	0	1.9324	0	-7.5942	0.00171008
hsa-miR-4683	1.80031	2.06366	0	0	1.932	0	-7.594	0.00173307
hsa-miR-188-5p	1.80031	2.20123	0	0	2.0008	0	-7.6444	0.00173346
hsa-miR-5582-3p	2.21576	1.65093	0	0	1.9333	0	-7.5949	0.00182108
hsa-miR-139-5p	1238.61	1601.67	1010.17	1157.98	1420.14	1084.08	-0.3896	0.00200333
hsa-miR-6783-3p	1.52334	2.47639	0	0	1.9999	0	-7.6438	0.00205938
hsa-miR-186-5p	582.885	518.253	1245.9	1379.29	550.569	1312.6	1.2534	0.00219876
hsa-miR-3195	0	0	0	11.9225	0	5.9612	9.2195	0.00235969
hsa-miR-6868-3p	1.38485	2.61397	0	0	1.9994	0	-7.6434	0.00238436
hsa-miR-219a-1-3p	1.38485	2.61397	0	0	1.9994	0	-7.6434	0.00240906
hsa-let-7e-3p	19.3879	19.9487	12.1512	12.6677	19.6683	12.4094	-0.6644	0.00241417
hsa-miR-214-3p	0	0	0	11.1774	0	5.5887	9.1264	0.00283047
hsa-miR-1257	1.80031	1.92608	0	0	1.8632	0	-7.5416	0.00283352
hsa-miR-582-5p	1.80031	1.92608	0	0	1.8632	0	-7.5416	0.00284067
hsa-miR-7706	38.7759	46.7762	31.5931	18.629	42.776	25.111	-0.7685	0.00284477
hsa-miR-4797-3p	1.80031	1.7885	0	0	1.7944	0	-7.4874	0.00289501
hsa-miR-4788	2.07728	1.65093	0	0	1.8641	0	-7.5423	0.00290487
hsa-miR-1180-3p	161.751	155.875	109.361	140.09	158.813	124.725	-0.3486	0.00290645
hsa-miR-6505-5p	1.66182	2.06366	0	0	1.8627	0	-7.5413	0.0029129
hsa-miR-105-5p	2.07728	1.65093	0	0	1.8641	0	-7.5423	0.00292641
hsa-miR-9-3p	2.07728	1.51335	0	0	1.7953	0	-7.4881	0.00309001
hsa-miR-130b-5p	257.444	192.195	162.016	179.583	224.82	170.799	-0.3965	0.00313108
hsa-miR-550b-2-5p	2.21576	1.51335	0	0	1.8646	0	-7.5427	0.00313425
hsa-miR-4516	0	0	0	10.4322	0	5.2161	9.0268	0.00335725
hsa-miR-3149	2.21576	1.37577	0	0	1.7958	0	-7.4885	0.00339301
hsa-miR-24-1-5p	2.21576	1.37577	0	0	1.7958	0	-7.4885	0.00342043
hsa-miR-139-3p	79.629	65.3491	46.9846	61.103	72.4891	54.0438	-0.4236	0.00365557
hsa-let-7f-1-3p	61.349	74.842	51.845	47.6901	68.0955	49.7675	-0.4524	0.00389952
hsa-miR-4521	454.647	164.542	1176.23	1075.26	309.594	1125.74	1.8624	0.00391251
hsa-miR-548l	1.66182	1.7885	0	0	1.7252	0	-7.4306	0.00473192
hsa-miR-1976	1.52334	1.92608	0	0	1.7247	0	-7.4302	0.00497721
hsa-miR-5000-3p	1.52334	1.7885	0	0	1.6559	0	-7.3715	0.00501635
hsa-miR-561-5p	1.80031	1.51335	0	0	1.6568	0	-7.3723	0.00504859
hsa-miR-3170	1.52334	1.7885	0	0	1.6559	0	-7.3715	0.00505265
hsa-miR-4999-5p	2.07728	1.37577	0	0	1.7265	0	-7.4317	0.0051904
hsa-miR-4755-5p	2.07728	1.37577	0	0	1.7265	0	-7.4317	0.00522909
hsa-miR-548ay-3p	1.38485	1.92608	0	0	1.6555	0	-7.3711	0.00523773
hsa-miR-2682-3p	2.07728	1.37577	0	0	1.7265	0	-7.4317	0.0052677
hsa-miR-301b-5p	1.38485	1.92608	0	0	1.6555	0	-7.3711	0.00527065
hsa-miR-4787-3p	1.93879	1.37577	0	0	1.6573	0	-7.3727	0.00532743
hsa-miR-4662a-5p	0	0	0	8.19674	0	4.0984	8.6789	0.00540813
hsa-miR-4318	10.8019	10.3183	21.8721	48.4353	10.5601	35.1537	1.7351	0.00611879
hsa-miR-200b-5p	0	0	0	7.45158	0	3.7258	8.5414	0.00724093
hsa-miR-5579-3p	1.52334	1.65093	0	0	1.5871	0	-7.3102	0.00816946
hsa-miR-3938	1.52334	1.65093	0	0	1.5871	0	-7.3102	0.00821673
hsa-miR-23a-5p	5.95487	6.19097	18.6318	17.1386	6.0729	17.8852	1.5583	0.00823374
hsa-miR-1237-3p	1.52334	1.51335	0	0	1.5183	0	-7.2463	0.00839614
hsa-miR-592	1.52334	1.51335	0	0	1.5183	0	-7.2463	0.00842015
hsa-miR-582-3p	62.8723	77.7311	166.876	172.132	70.3017	169.504	1.2697	0.00843739
hsa-miR-190b	1.80031	1.37577	0	0	1.588	0	-7.3111	0.00846668
hsa-miR-7111-3p	1.38485	1.65093	0	0	1.5179	0	-7.2459	0.00851328
hsa-let-7d-3p	284.726	229.066	191.179	239.941	256.896	215.56	-0.2531	0.00962472
hsa-miR-7977	17.5876	19.2608	40.5039	49.9256	18.4242	45.2148	1.2952	0.0115902
hsa-miR-2682-5p	99.5709	115.978	79.3877	99.8512	107.775	89.6195	-0.2661	0.0120295
hsa-miR-3919	9.83246	11.6941	25.9225	29.8063	10.7633	27.8644	1.3723	0.0123302
hsa-miR-4473	16.0643	17.0596	12.9613	9.68706	16.5619	11.3242	-0.5485	0.0126179
hsa-miR-484	507.272	441.21	397.749	454.546	474.241	426.147	-0.1543	0.0129639
hsa-miR-3150a-5p	1.38485	1.37577	0	0	1.3803	0	-7.1088	0.0136376
hsa-miR-3662	8.58609	11.2813	21.8721	32.787	9.9337	27.3295	1.4601	0.0148832
hsa-miR-221-5p	361.862	357.288	701.528	838.303	359.575	769.915	1.0984	0.0155162
hsa-miR-425-5p	243.319	293.039	234.923	230.254	268.179	232.589	-0.2054	0.0157275
hsa-miR-942-5p	18.9725	16.0965	34.8334	54.3965	17.5345	44.615	1.3473	0.0161383
hsa-miR-486-3p	6.37032	6.19097	25.1124	13.4128	6.2806	19.2626	1.6168	0.0179054
hsa-let-7a-3p	444.676	361.278	375.066	330.105	402.977	352.586	-0.1927	0.0186282
hsa-miR-92b-3p	451.462	396.772	344.283	431.447	424.117	387.865	-0.1289	0.0197003
hsa-miR-194-5p	17.1722	14.5832	29.9729	49.1804	15.8777	39.5767	1.3176	0.025631
hsa-miR-148a-3p	3212.58	4191.15	3056.43	3656.49	3701.86	3356.46	-0.1413	0.025658
hsa-miR-181a-5p	335.688	347.382	614.85	849.48	341.535	732.165	1.1001	0.0265197
hsa-miR-199b-3p	354.384	284.647	582.447	815.203	319.515	698.825	1.129	0.026952
hsa-miR-7975	67.9963	48.5647	25.9225	57.3772	58.2805	41.6499	-0.4847	0.0282054
hsa-miR-23b-3p	320.87	306.659	298.109	294.337	313.764	296.223	-0.083	0.0294024
hsa-miR-195-5p	5.81638	4.67762	13.7713	14.158	5.247	13.9646	1.4122	0.0302018
hsa-miR-365b-5p	30.8822	29.3039	15.3915	31.2966	30.093	23.3441	-0.3664	0.033122
hsa-miR-1227-3p	0	3.16427	0	0	1.5821	0	-7.3057	0.0336167
hsa-miR-138-5p	65.0881	61.3594	124.752	139.345	63.2237	132.048	1.0625	0.0344579
hsa-miR-625-5p	23.2655	14.4456	39.6939	52.9062	18.8556	46.3	1.296	0.0349711
hsa-miR-199a-5p	188.478	184.353	186.318	137.109	186.416	161.714	-0.2051	0.0367921
hsa-miR-200b-3p	261.876	331.011	522.501	777.2	296.443	649.851	1.1324	0.0401948
hsa-miR-16-5p	922.035	910.348	1668.76	2005.97	916.192	1837.37	1.0039	0.0403452
hsa-miR-26a-1-3p	0	2.47639	0	0	1.2382	0	-6.9521	0.0410462
hsa-miR-1278	11.0788	8.80494	27.5427	20.8644	9.9419	24.2035	1.2836	0.0420278
hsa-miR-1285-3p	4.57001	7.56674	17.0117	14.9032	6.0684	15.9575	1.3948	0.0441194
hsa-miR-4676-3p	2.35425	0	0	0	1.1771	0	-6.8791	0.0479105
hsa-miR-3679-5p	2.35425	0	0	0	1.1771	0	-6.8791	0.0482939
hsa-miR-128-3p	1717.36	1802.81	1694.68	1808.5	1760.09	1751.59	-0.007	0.0493043
hsa-miR-29a-3p	4971.35	4687.94	8584.4	10387.5	4829.65	9485.95	0.9739	0.0500968
hsa-miR-182-5p	1372.67	1326.52	2710.52	2587.19	1349.6	2648.86	0.9728	0.0527997
hsa-miR-296-3p	118.682	104.146	67.2365	123.696	111.414	95.4663	-0.2229	0.0533064
hsa-miR-4461	0	1.92608	0	0	0.963	0	-6.5895	0.053514
hsa-miR-942-3p	0	1.92608	0	0	0.963	0	-6.5895	0.0539317
hsa-miR-589-3p	0	1.92608	0	0	0.963	0	-6.5895	0.0543557
hsa-let-7g-3p	0	1.92608	0	0	0.963	0	-6.5895	0.0547802
hsa-miR-708-3p	200.25	228.103	198.469	218.331	214.177	208.4	-0.0394	0.0553717
hsa-miR-4671-3p	0	2.06366	0	0	1.0318	0	-6.689	0.0561945
hsa-miR-3929	0	2.06366	0	0	1.0318	0	-6.689	0.0566137
hsa-miR-3913-3p	0	2.06366	0	0	1.0318	0	-6.689	0.0570386
hsa-miR-1268b	33.5134	32.1931	52.6551	102.832	32.8533	77.7435	1.2427	0.058058
hsa-miR-27b-5p	19.6649	26.8275	12.1512	24.5902	23.2462	18.3707	-0.3396	0.0585888
hsa-miR-584-5p	102.202	86.8112	80.1978	100.596	94.5066	90.3969	-0.0641	0.060974
hsa-miR-125b-2-3p	56.6405	48.0144	85.8683	150.522	52.3274	118.195	1.1755	0.0611193
hsa-miR-30b-3p	15.2334	13.4826	28.3528	34.2773	14.358	31.315	1.125	0.0614799
hsa-miR-1303	43.2074	45.4005	38.8838	44.7095	44.304	41.7966	-0.0841	0.0621251
hsa-miR-6806-3p	0	1.65093	0	0	0.8255	0	-6.3672	0.0690612
hsa-miR-579-5p	0	1.65093	0	0	0.8255	0	-6.3672	0.0695423
hsa-miR-6733-5p	0	1.7885	0	0	0.8942	0	-6.4825	0.0705053
hsa-miR-628-3p	0	1.7885	0	0	0.8942	0	-6.4825	0.0709932
hsa-miR-6827-5p	1.80031	0	0	0	0.9002	0	-6.4922	0.0711708
hsa-miR-610	0	1.7885	0	0	0.8942	0	-6.4825	0.0714805
hsa-miR-6724-5p	1.80031	0	0	0	0.9002	0	-6.4922	0.0716274
hsa-miR-16-1-3p	16.6182	14.0329	0	13.4128	15.3255	6.7064	-1.1923	0.0718649
hsa-miR-450a-1-3p	0	1.7885	0	0	0.8942	0	-6.4825	0.0719795
hsa-miR-5579-5p	1.80031	0	0	0	0.9002	0	-6.4922	0.0721249
hsa-miR-1262	3.7391	4.67762	8.91087	12.6677	4.2084	10.7893	1.3583	0.0725836
hsa-miR-939-5p	1.80031	0	0	0	0.9002	0	-6.4922	0.072619
hsa-miR-589-5p	149.564	193.296	149.865	179.583	171.43	164.724	-0.0576	0.0728581
hsa-miR-212-5p	1.80031	0	0	0	0.9002	0	-6.4922	0.0730532
hsa-miR-550a-3-5p	1.93879	0	0	0	0.9694	0	-6.599	0.0730663
hsa-miR-99a-3p	1.93879	0	0	0	0.9694	0	-6.599	0.0735528
hsa-miR-331-5p	44.8692	52.9672	46.9846	45.4546	48.9182	46.2196	-0.0819	0.075595
hsa-miR-486-5p	52.209	48.7023	98.8296	100.596	50.4557	99.7128	0.9828	0.0758294
hsa-miR-222-3p	536.354	487.298	460.125	581.223	511.826	520.674	0.0247	0.0767398
hsa-miR-93-5p	641.602	605.615	1104.95	1257.83	623.609	1181.39	0.9218	0.0776017
hsa-miR-744-5p	234.04	221.224	204.95	255.589	227.632	230.269	0.0166	0.0798032
hsa-miR-365a-5p	74.6436	77.8687	76.9575	72.2803	76.2562	74.6189	-0.0313	0.0809636
hsa-miR-32-5p	367.54	406.678	367.776	426.976	387.109	397.376	0.0378	0.083685
hsa-miR-200a-3p	44.8692	46.9138	73.7172	121.461	45.8915	97.5891	1.0885	0.0862073
hsa-miR-424-3p	782.026	829.315	673.985	953.057	805.67	813.521	0.014	0.0876741
hsa-miR-3074-5p	1173.39	1148.63	1894.77	2568.56	1161.01	2231.66	0.9427	0.0889814
hsa-miR-215-5p	3.7391	6.6037	8.10079	20.1193	5.1714	14.11	1.4481	0.092445
hsa-miR-3912-3p	1.52334	0	0	0	0.7617	0	-6.2512	0.0952755
hsa-miR-19b-1-5p	9.00154	10.8686	8.91087	7.45158	9.9351	8.1812	-0.2802	0.0954831
hsa-miR-4517	0	1.51335	0	0	0.7567	0	-6.2416	0.0955985
hsa-miR-548q	1.52334	0	0	0	0.7617	0	-6.2512	0.0958708
hsa-miR-628-5p	0	1.51335	0	0	0.7567	0	-6.2416	0.0961985
hsa-miR-627-3p	1.52334	0	0	0	0.7617	0	-6.2512	0.0964616
hsa-miR-6511b-3p	1.66182	0	0	0	0.8309	0	-6.3766	0.0965623
hsa-miR-146b-3p	1.52334	0	0	0	0.7617	0	-6.2512	0.0970552
hsa-miR-548ar-5p	1.66182	0	0	0	0.8309	0	-6.3766	0.0971123
hsa-miR-184	1.52334	0	0	0	0.7617	0	-6.2512	0.0976666
hsa-miR-4775	1.66182	0	0	0	0.8309	0	-6.3766	0.0976947
hsa-miR-4665-5p	1.66182	0	0	0	0.8309	0	-6.3766	0.0982887
hsa-miR-3928-3p	1.66182	0	0	0	0.8309	0	-6.3766	0.0988641
hsa-miR-3179	1.66182	0	0	0	0.8309	0	-6.3766	0.0994589
hsa-miR-27a-3p	4730.24	4600.72	7651.19	9866.64	4665.48	8758.92	0.9087	0.09989
hsa-miR-3128	1.66182	0	0	0	0.8309	0	-6.3766	0.100059
hsa-miR-3909	19.5264	25.4518	17.8217	23.0999	22.4891	20.4608	-0.1364	0.100225
hsa-miR-34a-3p	1.66182	0	0	0	0.8309	0	-6.3766	0.100661
hsa-miR-148a-5p	21.1883	16.2341	17.8217	15.6483	18.7112	16.735	-0.161	0.100997
hsa-miR-320c	10.8019	10.0431	21.8721	22.3547	10.4225	22.1134	1.0852	0.107297
hsa-miR-4746-5p	12.6022	18.4353	12.1512	14.9032	15.5188	13.5272	-0.1982	0.1099
hsa-miR-548ah-3p	6.92427	10.4559	0	8.9419	8.6901	4.471	-0.9588	0.11042
hsa-miR-421	11.7713	17.4723	25.9225	38.0031	14.6218	31.9628	1.1283	0.112199
hsa-miR-1268a	69.1042	40.4477	76.1474	198.957	54.776	137.552	1.3284	0.117529
hsa-miR-140-5p	115.912	108.411	214.671	205.664	112.162	210.167	0.906	0.118467
hsa-miR-629-5p	59.2717	48.152	97.2094	108.048	53.7118	102.629	0.9341	0.12155
hsa-miR-7-1-3p	17.8646	13.345	16.2016	11.1774	15.6048	13.6895	-0.1889	0.121652
hsa-miR-619-5p	4.15456	5.50309	11.3411	11.1774	4.8288	11.2593	1.2214	0.126608
hsa-miR-100-3p	34.2059	37.6961	38.8838	31.2966	35.951	35.0902	-0.035	0.132267
hsa-miR-660-5p	26.8661	22.8378	45.3644	50.6708	24.852	48.0176	0.9502	0.132665
hsa-miR-331-3p	65.3651	67.4128	63.1861	74.5158	66.3889	68.8509	0.0525	0.134174
hsa-miR-548av-3p	0	1.37577	0	0	0.6879	0	-6.1041	0.134926
hsa-miR-4742-3p	0	1.37577	0	0	0.6879	0	-6.1041	0.1356
hsa-miR-6787-3p	1.38485	0	0	0	0.6924	0	-6.1135	0.136024
hsa-miR-548j-3p	0	1.37577	0	0	0.6879	0	-6.1041	0.136272
hsa-miR-6733-3p	1.38485	0	0	0	0.6924	0	-6.1135	0.13664
hsa-miR-210-5p	0	1.37577	0	0	0.6879	0	-6.1041	0.13695
hsa-miR-5100	1.38485	0	0	0	0.6924	0	-6.1135	0.137322
hsa-miR-4741	1.38485	0	0	0	0.6924	0	-6.1135	0.137538
hsa-miR-4747-3p	1.38485	0	0	0	0.6924	0	-6.1135	0.138017
hsa-miR-3064-5p	1.38485	0	0	0	0.6924	0	-6.1135	0.138237
hsa-miR-887-3p	1.38485	0	0	0	0.6924	0	-6.1135	0.138952
hsa-miR-197-3p	189.863	203.614	162.826	242.176	196.738	202.501	0.0416	0.139343
hsa-miR-29b-2-5p	1.38485	0	0	0	0.6924	0	-6.1135	0.139653
hsa-miR-577	29.3589	25.1766	48.6047	55.8869	27.2677	52.2458	0.9381	0.141122
hsa-miR-491-5p	7.47821	6.46613	0	8.19674	6.9722	4.0984	-0.7666	0.141218
hsa-miR-140-3p	913.864	801.937	1500.27	1596.87	857.9	1548.57	0.8521	0.142385
hsa-miR-24-2-5p	170.337	192.883	189.558	193.741	181.61	191.649	0.0776	0.142862
hsa-miR-20a-5p	4674.71	4464.38	7849.66	8491.08	4569.55	8170.37	0.8384	0.144316
hsa-miR-129-2-3p	16.3413	27.7906	18.6318	20.8644	22.066	19.7481	-0.1601	0.144418
hsa-miR-1910-5p	5.6779	6.6037	0	7.45158	6.1408	3.7258	-0.7209	0.146764
hsa-miR-92a-3p	21127.9	17673.6	17539.8	23929.3	19400.8	20734.5	0.0959	0.149345
hsa-miR-193b-3p	106.772	115.152	121.512	109.538	110.962	115.525	0.0581	0.151136
hsa-miR-7974	227.808	297.167	289.198	248.138	262.488	268.668	0.0336	0.155487
hsa-miR-128-1-5p	6.37032	5.77824	0	7.45158	6.0743	3.7258	-0.7052	0.155839
hsa-miR-183-5p	723.309	601.075	1067.68	1345.01	662.192	1206.35	0.8653	0.156075
hsa-miR-151a-3p	12400.1	15907.5	13005.8	17059.7	14153.8	15032.8	0.0869	0.156192
hsa-miR-30a-3p	1915.81	1608.69	2806.11	3587.94	1762.25	3197.03	0.8593	0.162706
hsa-miR-548o-3p	104.972	143.493	138.523	105.812	124.233	122.168	-0.0242	0.165768
hsa-miR-5010-3p	15.0949	16.6468	12.9613	17.8838	15.8709	15.4226	-0.0413	0.166274
hsa-miR-146b-5p	80.8754	90.6633	150.675	163.19	85.7694	156.933	0.8716	0.166379
hsa-miR-100-5p	202178	197675	227307	208156	199926	217732	0.1231	0.168232
hsa-miR-181b-3p	11.6328	10.1807	10.531	9.68706	10.9067	10.109	-0.1096	0.169731
hsa-miR-330-3p	113.973	129.735	132.853	125.187	121.854	129.02	0.0824	0.173441
hsa-miR-1260b	45.5617	61.2218	65.6164	181.073	53.3918	123.345	1.208	0.174966
hsa-miR-3934-5p	18.0031	26.9651	46.9846	42.474	22.4841	44.7293	0.9923	0.175089
hsa-miR-181a-3p	223.654	197.836	241.403	203.428	210.745	222.416	0.0778	0.175986
hsa-miR-130b-3p	21.1883	21.3245	21.062	21.6096	21.2564	21.3358	0.0054	0.17683
hsa-miR-504-5p	9.14003	7.29159	8.91087	0	8.2158	4.4554	-0.8828	0.178329
hsa-miR-3615	117.297	125.883	114.221	147.541	121.59	130.881	0.1062	0.182933
hsa-miR-19b-3p	167.013	187.655	395.318	275.709	177.334	335.514	0.9199	0.18468
hsa-miR-125b-1-3p	1800.03	1827.99	1680.91	2309.25	1814.01	1995.08	0.1373	0.189915
hsa-miR-877-3p	12.7406	10.1807	8.10079	13.4128	11.4607	10.7568	-0.0914	0.192448
hsa-miR-125a-5p	1156.91	976.385	1698.73	2071.54	1066.65	1885.13	0.8216	0.196281
hsa-miR-185-5p	217.422	204.027	327.272	422.505	210.725	374.889	0.8311	0.201099
hsa-miR-135b-5p	88.7691	111.162	110.981	99.106	99.9656	105.043	0.0715	0.201792
hsa-miR-3184-5p	144.025	135.789	121.512	178.838	139.907	150.175	0.1022	0.202565
hsa-miR-500a-3p	20.6343	17.6099	32.4031	38.7482	19.1221	35.5756	0.8956	0.203379
hsa-miR-142-3p	98.6015	97.6798	107.74	107.303	98.1406	107.522	0.1317	0.212295
hsa-miR-29b-3p	887.552	1000.05	1087.13	997.022	943.801	1042.08	0.1429	0.212735
hsa-miR-1297	40.5762	38.1089	36.4535	47.6901	39.3426	42.0718	0.0968	0.220508
hsa-miR-339-3p	49.5777	42.7865	76.1474	88.6738	46.1821	82.4106	0.8355	0.225123
hsa-miR-34a-5p	241.38	223.425	348.334	474.666	232.403	411.5	0.8243	0.225349
hsa-miR-7976	4.7085	5.77824	9.72094	11.9225	5.2434	10.8217	1.0454	0.225888
hsa-miR-3661	4.15456	3.85216	8.10079	8.9419	4.0034	8.5213	1.0898	0.231015
hsa-miR-92a-1-5p	62.3184	66.5873	81.0079	177.348	64.4528	129.178	1.003	0.239723
hsa-miR-874-3p	12.8791	11.1437	0	15.6483	12.0114	7.8242	-0.6184	0.240361
hsa-miR-502-3p	14.9564	11.4189	22.6822	26.8257	13.1877	24.754	0.9085	0.25083
hsa-miR-92b-5p	16.7567	21.8748	13.7713	25.3354	19.3158	19.5534	0.0176	0.254188
hsa-miR-378f	15.0949	14.7208	12.9613	17.8838	14.9078	15.4226	0.049	0.256623
hsa-miR-1287-5p	33.5134	33.2937	37.2636	35.0224	33.4035	36.143	0.1137	0.256898
hsa-miR-191-5p	1185.57	1078.05	1672.81	2239.95	1131.81	1956.38	0.7896	0.257931
hsa-miR-671-3p	71.7354	58.1951	72.9071	70.0449	64.9652	71.476	0.1378	0.265611
hsa-miR-1307-5p	22.9886	18.7105	17.8217	26.0805	20.8496	21.9511	0.0743	0.269083
hsa-miR-30e-5p	1230.58	1131.98	2011.43	1979.14	1181.28	1995.29	0.7562	0.272046
hsa-miR-28-5p	95.8318	107.173	174.167	176.602	101.502	175.385	0.789	0.273719
hsa-miR-345-5p	18.1416	19.536	18.6318	21.6096	18.8388	20.1207	0.095	0.274381
hsa-miR-769-5p	227.947	216.959	260.035	245.902	222.453	252.969	0.1855	0.275372
hsa-miR-574-3p	83.2297	91.3512	71.2869	118.48	87.2904	94.8835	0.1203	0.275602
hsa-miR-106b-3p	479.159	461.984	558.954	517.885	470.572	538.419	0.1943	0.277023
hsa-miR-548aq-3p	14.6794	19.6735	21.8721	11.1774	17.1764	16.5248	-0.0558	0.277877
hsa-miR-130a-3p	80.8754	87.3615	93.9691	96.1254	84.1184	95.0472	0.1762	0.28037
hsa-miR-708-5p	606.427	540.541	866.784	1083.46	573.484	975.122	0.7658	0.282782
hsa-miR-548k	13.71	10.1807	22.6822	21.6096	11.9454	22.1459	0.8906	0.285551
hsa-miR-22-5p	33.375	33.5688	56.7055	59.6127	33.4719	58.1591	0.7971	0.286978
hsa-miR-505-5p	6.78578	4.40247	0	8.19674	5.5941	4.0984	-0.4488	0.29765
hsa-miR-148b-5p	23.681	23.6633	41.314	41.7289	23.6722	41.5215	0.8107	0.303881
hsa-miR-29c-3p	7.89366	9.6304	16.2016	16.3935	8.762	16.2976	0.8953	0.306348
hsa-miR-454-5p	16.7567	16.2341	13.7713	21.6096	16.4954	17.6904	0.1009	0.316591
hsa-miR-641	17.1722	17.7475	27.5427	34.2773	17.4598	30.91	0.824	0.320459
hsa-miR-27b-3p	3240.14	2570.77	3376.41	3368.11	2905.45	3372.26	0.215	0.321458
hsa-miR-769-3p	5.12396	4.40247	0	7.45158	4.7632	3.7258	-0.3544	0.323155
hsa-miR-2355-3p	5.40093	6.19097	8.10079	0	5.7959	4.0504	-0.517	0.324644
hsa-miR-26b-5p	1335.28	1035.13	1628.26	2473.18	1185.2	2050.72	0.791	0.325621
hsa-miR-125b-5p	3845.6	3604.66	6076.4	6160.97	3725.13	6118.69	0.7159	0.343329
hsa-miR-550a-5p	5.6779	6.19097	13.7713	8.9419	5.9344	11.3566	0.9364	0.345276
hsa-miR-20a-3p	5.26244	5.09035	0	8.19674	5.1764	4.0984	-0.3369	0.345606
hsa-miR-10a-3p	224.485	185.179	247.074	226.528	204.832	236.801	0.2092	0.351073
hsa-miR-3184-3p	935.33	839.633	1020.7	1087.19	887.481	1053.94	0.248	0.351407
hsa-miR-142-5p	16.7567	14.8583	25.9225	29.0612	15.8075	27.4918	0.7984	0.357767
hsa-miR-19a-3p	231.686	253.28	525.741	318.928	242.483	422.334	0.8005	0.359881
hsa-miR-542-3p	56.3635	51.3163	70.4768	49.1804	53.8399	59.8286	0.1522	0.37057
hsa-miR-452-5p	9.27852	14.4456	13.7713	11.1774	11.8621	12.4744	0.0726	0.37147
hsa-miR-96-5p	224.762	258.095	290.008	277.944	241.429	283.976	0.2342	0.37461
hsa-miR-378i	5.26244	5.36551	0	8.9419	5.314	4.471	-0.2492	0.374989
hsa-miR-132-3p	8.30912	13.8953	0	17.1386	11.1022	8.5693	-0.3736	0.379828
hsa-miR-21-5p	316246	357870	397569	409604	337058	403586	0.2599	0.382501
hsa-miR-429	12.7406	12.3819	15.3915	30.5515	12.5613	22.9715	0.8709	0.383791
hsa-let-7f-2-3p	15.2334	10.731	19.4419	26.8257	12.9822	23.1338	0.8335	0.391708
hsa-miR-454-3p	156.073	135.651	242.214	236.215	145.862	239.214	0.7137	0.392781
hsa-miR-106b-5p	76.9978	73.7414	87.4885	90.9093	75.3696	89.1989	0.243	0.394473
hsa-miR-15a-5p	23.8195	18.1602	38.0737	33.5321	20.9899	35.8029	0.7704	0.396772
hsa-miR-221-3p	9722.78	8283.52	13520.2	15679.6	9003.15	14599.9	0.6975	0.398514
hsa-miR-1304-5p	9.83246	9.76798	8.91087	11.9225	9.8002	10.4167	0.088	0.401557
hsa-miR-181d-5p	15.2334	13.8953	17.0117	15.6483	14.5644	16.33	0.1651	0.406625
hsa-miR-362-5p	15.3719	16.2341	26.7326	26.8257	15.803	26.7792	0.7609	0.412594
hsa-miR-450b-5p	148.733	172.247	191.989	190.76	160.49	191.375	0.2539	0.420407
hsa-miR-4326	20.7728	26.0021	29.9729	22.3547	23.3875	26.1638	0.1618	0.422206
hsa-let-7c-3p	8.30912	6.46613	8.10079	7.45158	7.3876	7.7762	0.074	0.42782
hsa-miR-2277-5p	14.541	14.0329	17.0117	14.9032	14.287	15.9575	0.1595	0.428138
hsa-miR-4661-5p	16.3413	24.4887	19.4419	26.0805	20.415	22.7612	0.1569	0.428452
hsa-miR-30d-5p	10896.3	10741.3	13060.1	13375.6	10818.8	13217.9	0.2889	0.434054
hsa-miR-374a-5p	176.43	162.754	286.768	261.551	169.592	274.159	0.6929	0.435759
hsa-miR-199b-5p	59.4102	58.1951	76.9575	61.103	58.8026	69.0302	0.2313	0.450914
hsa-miR-423-3p	2760.01	2302.77	2936.54	3265.28	2531.39	3100.91	0.2928	0.457553
hsa-miR-652-3p	28.6665	22.5627	34.8334	51.4159	25.6146	43.1247	0.7515	0.459959
hsa-miR-5701	45.8386	45.4005	75.3373	72.2803	45.6196	73.8088	0.6941	0.466078
hsa-miR-455-3p	334.165	400.487	402.609	496.275	367.326	449.442	0.2911	0.472333
hsa-miR-1226-3p	9.55549	6.46613	0	14.158	8.0108	7.079	-0.1784	0.472548
hsa-miR-15b-3p	135.716	144.731	174.977	165.425	140.224	170.201	0.2795	0.475441
hsa-miR-16-2-3p	743.666	738.239	810.079	1023.85	740.952	916.965	0.3075	0.485184
hsa-miR-18a-3p	49.8547	40.1725	68.8567	76.7513	45.0136	72.804	0.6937	0.490697
hsa-miR-193a-5p	111.204	106.622	158.775	188.525	108.913	173.65	0.673	0.491399
hsa-miR-340-3p	14.1255	15.4086	17.0117	17.1386	14.7671	17.0752	0.2095	0.492144
hsa-miR-361-5p	120.759	105.384	119.082	157.228	113.072	138.155	0.2891	0.502152
hsa-miR-548e-3p	7.47821	6.32855	10.531	13.4128	6.9034	11.9719	0.7943	0.504619
hsa-miR-101-3p	1633.85	1595.76	2070.56	1923.25	1614.81	1996.9	0.3064	0.505194
hsa-miR-342-3p	29.6359	42.9241	39.6939	46.1998	36.28	42.9468	0.2434	0.506045
hsa-miR-193b-5p	19.5264	14.9959	29.9729	26.8257	17.2612	28.3993	0.7183	0.51146
hsa-miR-361-3p	698.243	780.888	926.73	913.564	739.566	920.147	0.3152	0.523035
hsa-miR-1306-5p	6.23184	3.98974	0	9.68706	5.1108	4.8435	-0.0775	0.532967
hsa-miR-4677-3p	9.00154	14.4456	14.5814	26.0805	11.7236	20.331	0.7943	0.533155
hsa-miR-99a-5p	2158.85	2355.87	2598.73	3073.03	2257.36	2835.88	0.3292	0.533362
hsa-miR-107	42.3765	39.7598	61.566	68.5545	41.0682	65.0602	0.6638	0.537167
hsa-miR-137	22.8501	19.536	34.8334	33.5321	21.193	34.1827	0.6897	0.539262
hsa-miR-149-5p	14.9564	17.885	19.4419	19.3741	16.4207	19.408	0.2411	0.541291
hsa-miR-664a-3p	5.81638	8.80494	8.91087	16.3935	7.3107	12.6522	0.7913	0.547469
hsa-miR-181b-2-3p	4.57001	3.71458	0	8.19674	4.1423	4.0984	-0.0154	0.547904
hsa-miR-106a-5p	34.3444	33.1561	51.845	55.1417	33.7503	53.4933	0.6645	0.549021
hsa-miR-30b-5p	264.922	249.84	375.066	424.74	257.381	399.903	0.6357	0.54982
hsa-miR-4684-3p	4.7085	5.22793	0	9.68706	4.9682	4.8435	-0.0367	0.551788
hsa-miR-17-5p	3057.2	2829.96	4569.65	4502.99	2943.58	4536.32	0.624	0.564367
hsa-miR-532-5p	280.017	255.068	324.031	350.969	267.543	337.5	0.3351	0.567675
hsa-miR-4483	208.42	125.333	243.024	291.357	166.876	267.19	0.6791	0.573021
hsa-miR-126-3p	686.61	914.2	817.369	1189.27	800.405	1003.32	0.326	0.589629
hsa-miR-10b-5p	3824.41	4402.74	6308.08	6323.41	4113.57	6315.74	0.6186	0.595945
hsa-miR-30c-5p	4192.64	3738.52	6083.69	6035.04	3965.58	6059.36	0.6116	0.596402
hsa-miR-9-5p	79.629	79.2444	112.601	133.383	79.4367	122.992	0.6307	0.60353
hsa-miR-320d	4.98547	3.30185	0	18.629	4.1437	9.3145	1.1686	0.604433
hsa-miR-671-5p	32.821	33.9816	35.6435	47.6901	33.4013	41.6668	0.319	0.606667
hsa-miR-651-5p	17.4491	19.1232	29.1628	28.316	18.2861	28.7394	0.6523	0.607726
hsa-miR-122-5p	0	15.2711	10.531	0	7.6356	5.2655	-0.5362	0.61255
hsa-miR-200c-3p	6.37032	6.19097	11.3411	9.68706	6.2806	10.5141	0.7434	0.614719
hsa-miR-378a-3p	4889.36	4953.74	6029.42	6626.69	4921.55	6328.06	0.3626	0.6193
hsa-miR-339-5p	132.807	110.474	175.787	196.722	121.641	186.255	0.6147	0.63511
hsa-miR-548u	5.53941	7.42917	12.1512	8.9419	6.4843	10.5465	0.7017	0.641122
hsa-miR-1293	6.64729	7.56674	9.72094	13.4128	7.107	11.5669	0.7027	0.646257
hsa-miR-30d-3p	46.5311	43.4744	61.566	51.4159	45.0028	56.4909	0.328	0.648814
hsa-miR-1304-3p	78.7981	80.4826	118.271	78.2416	79.6404	98.2563	0.303	0.651491
hsa-miR-455-5p	864.564	1042.83	1132.49	1329.36	953.697	1230.92	0.3681	0.658338
hsa-miR-204-5p	22.7116	22.8378	27.5427	43.9643	22.7747	35.7535	0.6507	0.661365
hsa-miR-151a-5p	113.004	120.518	146.624	213.86	116.761	180.242	0.6264	0.665762
hsa-miR-320b	31.0207	24.3512	34.8334	51.4159	27.6859	43.1247	0.6394	0.669322
hsa-miR-450a-5p	61.9029	62.8728	63.1861	96.1254	62.3879	79.6557	0.3525	0.670802
hsa-miR-18a-5p	97.3552	98.2301	124.752	126.677	97.7926	125.715	0.3624	0.671152
hsa-miR-210-3p	62.4569	98.2301	104.5	148.286	80.3435	126.393	0.6537	0.677188
hsa-miR-30c-1-3p	21.0498	26.9651	35.6435	38.7482	24.0074	37.1959	0.6317	0.679971
hsa-miR-10b-3p	18.557	14.9959	18.6318	23.0999	16.7765	20.8659	0.3147	0.683957
hsa-miR-877-5p	15.2334	11.6941	12.1512	20.8644	13.4638	16.5078	0.2941	0.685017
hsa-miR-224-5p	54.4247	57.3697	74.5272	96.1254	55.8972	85.3263	0.6102	0.68605
hsa-miR-93-3p	7.47821	8.52978	10.531	8.9419	8.004	9.7365	0.2827	0.692692
hsa-miR-1301-3p	29.0819	33.7064	39.6939	40.2385	31.3942	39.9662	0.3483	0.697542
hsa-miR-2110	12.1867	11.9692	12.1512	17.8838	12.078	15.0175	0.3143	0.699745
hsa-miR-151b	4.01607	3.0267	0	7.45158	3.5214	3.7258	0.0814	0.704142
hsa-miR-590-3p	9.417	10.0431	15.3915	14.9032	9.7301	15.1473	0.6385	0.707822
hsa-miR-17-3p	20.0804	18.2978	23.4923	25.3354	19.1891	24.4139	0.3474	0.70846
hsa-miR-328-3p	17.7261	21.5996	21.062	40.9837	19.6628	31.0228	0.6579	0.719852
hsa-miR-378e	18.834	16.922	19.4419	26.0805	17.878	22.7612	0.3484	0.724955
hsa-miR-340-5p	141.67	115.978	173.357	160.209	128.824	166.783	0.3726	0.726076
hsa-miR-4454	13.4331	9.49282	10.531	26.0805	11.463	18.3057	0.6753	0.730177
hsa-miR-505-3p	98.1861	70.0268	118.271	134.128	84.1064	126.2	0.5854	0.745321
hsa-miR-1275	17.0337	14.7208	12.1512	38.7482	15.8773	25.4497	0.6807	0.750122
hsa-miR-22-3p	1068.55	958.638	1300.18	1377.8	1013.59	1338.99	0.4017	0.750918
hsa-miR-25-3p	1728.99	1599.06	2102.96	2836.82	1664.03	2469.89	0.5698	0.763029
hsa-miR-1296-5p	34.7598	32.6058	47.7946	52.9062	33.6828	50.3504	0.58	0.766017
hsa-miR-181b-5p	447.861	414.107	539.512	605.068	430.984	572.29	0.4091	0.767503
hsa-miR-155-5p	4419.62	4737.88	6456.33	6981.39	4578.75	6718.86	0.5533	0.778457
hsa-miR-548am-3p	1.93879	3.16427	8.91087	0	2.5515	4.4554	0.8042	0.781823
hsa-miR-23a-3p	2266.31	2023.48	2706.47	3010.44	2144.89	2858.45	0.4143	0.784162
hsa-miR-185-3p	17.4491	14.308	24.3024	23.0999	15.8786	23.7011	0.5779	0.799209
hsa-miR-3152-5p	26.1737	25.3142	38.0737	38.0031	25.7439	38.0384	0.5632	0.802177
hsa-miR-767-5p	2.90819	1.65093	0	8.19674	2.2796	4.0984	0.8463	0.804405
hsa-miR-30a-5p	18488.5	16371.1	24560.8	26103.6	17429.8	25332.2	0.5394	0.815342
hsa-miR-3158-3p	22.0192	23.6633	30.783	29.0612	22.8413	29.9221	0.3896	0.820112
hsa-miR-618	7.47821	6.19097	8.91087	8.19674	6.8346	8.5538	0.3237	0.824667
hsa-miR-4443	4.15456	4.40247	0	10.4322	4.2785	5.2161	0.2859	0.825957
hsa-miR-320a	1011.64	1023.85	1407.92	1546.2	1017.75	1477.06	0.5374	0.829087
hsa-miR-15b-5p	428.889	381.226	545.993	630.404	405.058	588.198	0.5382	0.831817
hsa-miR-30c-2-3p	288.188	273.503	354.004	464.979	280.846	409.491	0.5441	0.83595
hsa-miR-422a	20.4958	26.69	38.8838	22.3547	23.5929	30.6193	0.3761	0.837139
hsa-miR-3144-3p	46.1156	40.7228	61.566	53.6514	43.4192	57.6087	0.408	0.84013
hsa-let-7i-3p	16.2028	17.0596	31.5931	17.8838	16.6312	24.7385	0.5729	0.843419
hsa-miR-1254	14.8179	15.1335	21.8721	22.3547	14.9757	22.1134	0.5623	0.84386
hsa-miR-28-3p	1578.32	1323.49	1838.88	2359.17	1450.9	2099.03	0.5328	0.863303
hsa-miR-218-5p	31.4362	33.2937	38.0737	56.632	32.365	47.3529	0.549	0.86572
hsa-miR-24-3p	3096.95	3350	4132.21	4629.67	3223.47	4380.94	0.4426	0.865722
hsa-miR-365b-3p	217.976	242.411	358.865	304.025	230.194	331.445	0.5259	0.867375
hsa-miR-7-5p	167.983	155.875	249.504	182.564	161.929	216.034	0.4159	0.86836
hsa-miR-576-3p	45.5617	50.4908	69.6668	58.8675	48.0263	64.2672	0.4203	0.869555
hsa-miR-548f-5p	10.8019	15.8214	19.4419	15.6483	13.3117	17.5451	0.3984	0.877276
hsa-miR-576-5p	16.2028	19.536	29.1628	23.0999	17.8694	26.1314	0.5483	0.877334
hsa-miR-103b	4463.8	4155.79	5340.85	7064.1	4309.8	6202.48	0.5252	0.888078
hsa-miR-125a-3p	29.2204	28.2033	34.0233	43.2192	28.7118	38.6213	0.4278	0.888589
hsa-miR-374a-3p	102.756	91.764	128.803	136.364	97.26	132.583	0.447	0.902362
hsa-miR-29b-1-5p	16.3413	15.1335	18.6318	26.8257	15.7374	22.7287	0.5303	0.912292
hsa-miR-25-5p	20.7728	18.1602	19.4419	37.2579	19.4665	28.3499	0.5424	0.916756
hsa-miR-598-3p	18.834	15.2711	22.6822	26.8257	17.0526	24.754	0.5377	0.916949
hsa-miR-1255a	11.6328	9.90555	16.2016	14.9032	10.7692	15.5524	0.5302	0.91937
hsa-miR-1292-5p	11.3558	14.308	16.2016	18.629	12.8319	17.4153	0.4406	0.929947
hsa-miR-21-3p	461.433	430.341	555.714	673.623	445.887	614.668	0.4631	0.93027
hsa-miR-378a-5p	24.2349	17.6099	27.5427	32.787	20.9224	30.1649	0.5278	0.933458
hsa-miR-200a-5p	20.2189	23.9384	22.6822	38.0031	22.0787	30.3427	0.4587	0.939992
hsa-miR-10a-5p	17697.7	18089.2	24021.3	26672.2	17893.5	25346.8	0.5024	0.940919
hsa-miR-548ay-5p	6.23184	5.50309	0	15.6483	5.8675	7.8242	0.4152	0.9424
hsa-miR-148b-3p	2166.74	2051.55	2691.08	3146.8	2109.14	2918.94	0.4688	0.947753
hsa-miR-4472	8.58609	16.7844	12.1512	22.3547	12.6852	17.2529	0.4437	0.94961
hsa-miR-126-5p	16.2028	18.4353	11.3411	39.4934	17.3191	25.4173	0.5534	0.950092
hsa-miR-424-5p	154.55	138.127	197.659	216.096	146.339	206.877	0.4995	0.952058
hsa-miR-425-3p	23.5425	20.6366	26.7326	33.5321	22.0896	30.1324	0.4479	0.953917
hsa-miR-99b-5p	3437.76	3107.87	4823.21	4379.29	3272.82	4601.25	0.4915	0.955104
hsa-miR-548az-5p	3.18516	3.71458	10.531	0	3.4499	5.2655	0.61	0.955613
hsa-miR-20b-5p	14.9564	10.5934	16.2016	20.1193	12.7749	18.1604	0.5075	0.966446
hsa-miR-26a-5p	11387.9	9940.91	13050.4	17085	10664.4	15067.7	0.4987	0.967198
hsa-miR-378g	20.0804	18.4353	26.7326	26.0805	19.2579	26.4066	0.4554	0.973917
hsa-miR-330-5p	18.6955	20.3614	26.7326	26.8257	19.5284	26.7792	0.4555	0.974356
hsa-miR-3591-3p	1.66182	15.1335	21.8721	0	8.3977	10.936	0.381	0.98644
hsa-miR-374c-3p	244.842	212.557	270.566	370.344	228.7	320.455	0.4867	0.99707
hsa-miR-4434	0	0	0	0	0	0	0	1
hsa-miR-6811-5p	0	0	0	0	0	0	0	1
hsa-miR-4487	0	0	0	0	0	0	0	1
hsa-miR-4646-3p	0	0	0	0	0	0	0	1
hsa-miR-4779	0	0	0	0	0	0	0	1
hsa-miR-7158-3p	0	0	0	0	0	0	0	1
hsa-miR-4274	0	0	0	0	0	0	0	1
hsa-miR-944	0	0	0	0	0	0	0	1
hsa-miR-3928-5p	0	0	0	0	0	0	0	1
hsa-miR-758-5p	0	0	0	0	0	0	0	1
hsa-miR-6752-3p	0	0	0	0	0	0	0	1
hsa-miR-6833-5p	0	0	0	0	0	0	0	1
hsa-miR-8079	0	0	0	0	0	0	0	1
hsa-miR-497-3p	0	0	0	0	0	0	0	1
hsa-miR-548d-5p	4.29304	4.8152	12.1512	0	4.5541	6.0756	0.4159	1
hsa-miR-6811-3p	0	0	0	0	0	0	0	1
hsa-miR-8080	0	0	0	0	0	0	0	1
hsa-miR-5702	0	0	0	0	0	0	0	1
hsa-miR-4692	0	0	0	0	0	0	0	1
hsa-miR-302f	0	0	0	0	0	0	0	1
hsa-miR-8075	0	0	0	0	0	0	0	1
hsa-miR-3667-3p	0	0	0	0	0	0	0	1
hsa-miR-4749-3p	0	0	0	0	0	0	0	1
hsa-miR-520a-5p	0	0	0	0	0	0	0	1
hsa-miR-6801-5p	0	0	0	0	0	0	0	1
hsa-miR-5011-3p	0	0	0	0	0	0	0	1
hsa-miR-6730-5p	0	0	0	0	0	0	0	1
hsa-miR-4311	0	0	0	0	0	0	0	1
hsa-miR-7151-5p	0	0	0	0	0	0	0	1
hsa-miR-6735-5p	0	0	0	0	0	0	0	1
hsa-miR-6875-3p	0	0	0	0	0	0	0	1
hsa-miR-5197-5p	0	0	0	0	0	0	0	1
hsa-miR-6850-5p	0	0	0	0	0	0	0	1
hsa-miR-3155a	0	0	0	0	0	0	0	1
hsa-miR-4781-5p	0	0	0	0	0	0	0	1
hsa-miR-4758-5p	0	0	0	0	0	0	0	1
hsa-miR-3934-3p	0	0	0	0	0	0	0	1
hsa-miR-6765-3p	0	0	0	0	0	0	0	1
hsa-miR-559	0	0	0	0	0	0	0	1
hsa-miR-4769-3p	0	0	0	0	0	0	0	1
hsa-miR-4690-3p	0	0	0	0	0	0	0	1
hsa-miR-4705	0	0	0	0	0	0	0	1
hsa-miR-597-5p	0	0	0	0	0	0	0	1
hsa-miR-3134	0	0	0	0	0	0	0	1
hsa-miR-412-5p	0	0	0	0	0	0	0	1
hsa-miR-4305	0	0	0	0	0	0	0	1
hsa-miR-383-5p	0	0	0	0	0	0	0	1
hsa-miR-3185	0	0	0	0	0	0	0	1
hsa-miR-7161-3p	0	0	0	0	0	0	0	1
hsa-miR-3942-3p	0	0	0	0	0	0	0	1
hsa-miR-4723-3p	0	0	0	0	0	0	0	1
hsa-miR-1185-2-3p	0	0	0	0	0	0	0	1
hsa-miR-92a-2-5p	0	0	0	0	0	0	0	1
hsa-miR-7705	0	0	0	0	0	0	0	1
hsa-miR-3609	0	0	0	0	0	0	0	1
hsa-miR-6759-5p	0	0	0	0	0	0	0	1
hsa-miR-5583-5p	0	0	0	0	0	0	0	1
hsa-miR-5004-3p	0	0	0	0	0	0	0	1
hsa-miR-4666a-3p	0	0	0	0	0	0	0	1
hsa-miR-302c-5p	0	0	0	0	0	0	0	1
hsa-miR-4771	0	0	0	0	0	0	0	1
hsa-miR-4505	0	0	0	0	0	0	0	1
hsa-miR-6754-3p	0	0	0	0	0	0	0	1
hsa-miR-4796-3p	0	0	0	0	0	0	0	1
hsa-miR-6749-3p	0	0	0	0	0	0	0	1
hsa-miR-1322	0	0	0	0	0	0	0	1
hsa-miR-3617-3p	0	0	0	0	0	0	0	1
hsa-miR-6070	0	0	0	0	0	0	0	1
hsa-miR-642b-5p	0	0	0	0	0	0	0	1
hsa-miR-208a-5p	0	0	0	0	0	0	0	1
hsa-miR-8064	0	0	0	0	0	0	0	1
hsa-miR-8081	0	0	0	0	0	0	0	1
hsa-miR-5739	0	0	0	0	0	0	0	1
hsa-miR-1231	0	0	0	0	0	0	0	1
hsa-miR-4515	0	0	0	0	0	0	0	1
hsa-miR-7108-3p	0	0	0	0	0	0	0	1
hsa-miR-214-5p	0	0	0	0	0	0	0	1
hsa-miR-598-5p	0	0	0	0	0	0	0	1
hsa-miR-3605-3p	0	0	0	0	0	0	0	1
hsa-miR-6813-5p	0	0	0	0	0	0	0	1
hsa-miR-541-3p	0	0	0	0	0	0	0	1
hsa-miR-495-5p	0	0	0	0	0	0	0	1
hsa-miR-211-5p	0	0	0	0	0	0	0	1
hsa-miR-1292-3p	0	0	0	0	0	0	0	1
hsa-miR-3689f	0	0	0	0	0	0	0	1
hsa-miR-5681b	0	0	0	0	0	0	0	1
hsa-miR-6501-5p	0	0	0	0	0	0	0	1
hsa-miR-3175	0	0	0	0	0	0	0	1
hsa-miR-302b-3p	0	0	0	0	0	0	0	1
hsa-miR-4649-5p	0	0	0	0	0	0	0	1
hsa-miR-122-3p	0	0	0	0	0	0	0	1
hsa-miR-520f-5p	0	0	0	0	0	0	0	1
hsa-miR-6745	0	0	0	0	0	0	0	1
hsa-miR-4777-5p	0	0	0	0	0	0	0	1
hsa-miR-1252-3p	0	0	0	0	0	0	0	1
hsa-miR-5189-5p	0	0	0	0	0	0	0	1
hsa-miR-4466	0	0	0	0	0	0	0	1
hsa-miR-601	0	0	0	0	0	0	0	1
hsa-miR-4309	0	0	0	0	0	0	0	1
hsa-miR-569	0	0	0	0	0	0	0	1
hsa-miR-3159	0	0	0	0	0	0	0	1
hsa-miR-4457	0	0	0	0	0	0	0	1
hsa-miR-2861	0	0	0	0	0	0	0	1
hsa-miR-4730	0	0	0	0	0	0	0	1
hsa-miR-6872-3p	0	0	0	0	0	0	0	1
hsa-miR-2467-3p	0	0	0	0	0	0	0	1
hsa-miR-4496	0	0	0	0	0	0	0	1
hsa-miR-4290	0	0	0	0	0	0	0	1
hsa-miR-523-5p	0	0	0	0	0	0	0	1
hsa-miR-4647	0	0	0	0	0	0	0	1
hsa-miR-7152-5p	0	0	0	0	0	0	0	1
hsa-miR-5002-5p	0	0	0	0	0	0	0	1
hsa-miR-1238-5p	0	0	0	0	0	0	0	1
hsa-miR-600	0	0	0	0	0	0	0	1
hsa-miR-6831-3p	0	0	0	0	0	0	0	1
hsa-miR-623	0	0	0	0	0	0	0	1
hsa-miR-6719-3p	0	0	0	0	0	0	0	1
hsa-miR-105-3p	0	0	0	0	0	0	0	1
hsa-miR-3689c	0	0	0	0	0	0	0	1
hsa-miR-563	0	0	0	0	0	0	0	1
hsa-miR-138-2-3p	0	0	0	0	0	0	0	1
hsa-miR-4742-5p	0	0	0	0	0	0	0	1
hsa-miR-3667-5p	0	0	0	0	0	0	0	1
hsa-miR-5006-3p	0	0	0	0	0	0	0	1
hsa-miR-4793-3p	0	0	0	0	0	0	0	1
hsa-miR-4273	0	0	0	0	0	0	0	1
hsa-miR-8067	0	0	0	0	0	0	0	1
hsa-miR-6877-3p	0	0	0	0	0	0	0	1
hsa-miR-4688	0	0	0	0	0	0	0	1
hsa-miR-3190-3p	0	0	0	0	0	0	0	1
hsa-miR-6856-3p	0	0	0	0	0	0	0	1
hsa-miR-4762-5p	0	0	0	0	0	0	0	1
hsa-miR-6499-3p	0	0	0	0	0	0	0	1
hsa-miR-4295	0	0	0	0	0	0	0	1
hsa-miR-134-5p	0	0	0	0	0	0	0	1
hsa-miR-6840-3p	0	0	0	0	0	0	0	1
hsa-miR-6858-3p	0	0	0	0	0	0	0	1
hsa-miR-499b-3p	0	0	0	0	0	0	0	1
hsa-miR-4452	0	0	0	0	0	0	0	1
hsa-miR-3925-5p	0	0	0	0	0	0	0	1
hsa-miR-6082	0	0	0	0	0	0	0	1
hsa-miR-6758-5p	0	0	0	0	0	0	0	1
hsa-miR-548ae-5p	0	0	0	0	0	0	0	1
hsa-miR-3591-5p	0	0	0	0	0	0	0	1
hsa-miR-663a	0	0	0	0	0	0	0	1
hsa-miR-8054	0	0	0	0	0	0	0	1
hsa-miR-8060	0	0	0	0	0	0	0	1
hsa-miR-6889-3p	0	0	0	0	0	0	0	1
hsa-miR-6880-5p	0	0	0	0	0	0	0	1
hsa-miR-6516-5p	0	0	0	0	0	0	0	1
hsa-miR-7159-3p	0	0	0	0	0	0	0	1
hsa-miR-3945	0	0	0	0	0	0	0	1
hsa-miR-6799-3p	0	0	0	0	0	0	0	1
hsa-miR-504-3p	0	0	0	0	0	0	0	1
hsa-miR-515-3p	0	0	0	0	0	0	0	1
hsa-miR-584-3p	0	0	0	0	0	0	0	1
hsa-miR-4509	0	0	0	0	0	0	0	1
hsa-miR-4662a-3p	0	0	0	0	0	0	0	1
hsa-miR-6887-5p	0	0	0	0	0	0	0	1
hsa-miR-6750-5p	0	0	0	0	0	0	0	1
hsa-miR-136-3p	0	0	0	0	0	0	0	1
hsa-miR-7854-3p	0	0	0	0	0	0	0	1
hsa-miR-4682	0	0	0	0	0	0	0	1
hsa-miR-1206	0	0	0	0	0	0	0	1
hsa-miR-3674	0	0	0	0	0	0	0	1
hsa-miR-4726-5p	0	0	0	0	0	0	0	1
hsa-miR-4296	0	0	0	0	0	0	0	1
hsa-miR-6727-3p	0	0	0	0	0	0	0	1
hsa-miR-1291	0	0	0	0	0	0	0	1
hsa-miR-564	0	0	0	0	0	0	0	1
hsa-miR-527	0	0	0	0	0	0	0	1
hsa-miR-3689b-5p	0	0	0	0	0	0	0	1
hsa-miR-3163	0	0	0	0	0	0	0	1
hsa-miR-1184	0	0	0	0	0	0	0	1
hsa-miR-3167	0	0	0	0	0	0	0	1
hsa-miR-613	0	0	0	0	0	0	0	1
hsa-miR-1179	0	0	0	0	0	0	0	1
hsa-miR-548x-5p	0	0	0	0	0	0	0	1
hsa-miR-1909-5p	0	0	0	0	0	0	0	1
hsa-miR-6886-5p	0	0	0	0	0	0	0	1
hsa-miR-524-5p	0	0	0	0	0	0	0	1
hsa-miR-200c-5p	0	0	0	0	0	0	0	1
hsa-miR-4289	0	0	0	0	0	0	0	1
hsa-miR-6881-5p	0	0	0	0	0	0	0	1
hsa-miR-4529-5p	0	0	0	0	0	0	0	1
hsa-miR-141-3p	0	0	0	0	0	0	0	1
hsa-miR-6763-5p	0	0	0	0	0	0	0	1
hsa-miR-1468-3p	0	0	0	0	0	0	0	1
hsa-miR-548ab	0	0	0	0	0	0	0	1
hsa-miR-4325	0	0	0	0	0	0	0	1
hsa-miR-219a-5p	0	0	0	0	0	0	0	1
hsa-miR-370-5p	0	0	0	0	0	0	0	1
hsa-miR-302d-3p	0	0	0	0	0	0	0	1
hsa-miR-1469	0	0	0	0	0	0	0	1
hsa-miR-578	0	0	0	0	0	0	0	1
hsa-miR-4675	0	0	0	0	0	0	0	1
hsa-miR-888-5p	0	0	0	0	0	0	0	1
hsa-miR-767-3p	0	0	0	0	0	0	0	1
hsa-miR-7155-5p	0	0	0	0	0	0	0	1
hsa-miR-4681	0	0	0	0	0	0	0	1
hsa-miR-3065-3p	0	0	0	0	0	0	0	1
hsa-miR-4720-5p	0	0	0	0	0	0	0	1
hsa-miR-1269b	0	0	0	0	0	0	0	1
hsa-miR-4689	0	0	0	0	0	0	0	1
hsa-miR-555	0	0	0	0	0	0	0	1
hsa-miR-517a-3p	0	0	0	0	0	0	0	1
hsa-miR-3616-3p	0	0	0	0	0	0	0	1
hsa-miR-3664-5p	0	0	0	0	0	0	0	1
hsa-miR-6087	0	0	0	0	0	0	0	1
hsa-miR-3138	0	0	0	0	0	0	0	1
hsa-miR-412-3p	0	0	0	0	0	0	0	1
hsa-miR-891a-3p	0	0	0	0	0	0	0	1
hsa-miR-3188	0	0	0	0	0	0	0	1
hsa-miR-483-5p	0	0	0	0	0	0	0	1
hsa-miR-499a-3p	0	0	0	0	0	0	0	1
hsa-miR-3136-5p	0	0	0	0	0	0	0	1
hsa-miR-4427	0	0	0	0	0	0	0	1
hsa-miR-1277-3p	0	0	0	0	0	0	0	1
hsa-miR-6084	0	0	0	0	0	0	0	1
hsa-miR-1264	0	0	0	0	0	0	0	1
hsa-miR-6760-3p	0	0	0	0	0	0	0	1
hsa-miR-516b-3p	0	0	0	0	0	0	0	1
hsa-miR-621	0	0	0	0	0	0	0	1
hsa-miR-4258	0	0	0	0	0	0	0	1
hsa-miR-3614-5p	0	0	0	0	0	0	0	1
hsa-miR-4640-5p	0	0	0	0	0	0	0	1
hsa-miR-4699-3p	0	0	0	0	0	0	0	1
hsa-miR-6770-3p	0	0	0	0	0	0	0	1
hsa-miR-8077	0	0	0	0	0	0	0	1
hsa-miR-636	0	0	0	0	0	0	0	1
hsa-miR-4693-5p	0	0	0	0	0	0	0	1
hsa-miR-6854-3p	0	0	0	0	0	0	0	1
hsa-miR-375	0	0	0	0	0	0	0	1
hsa-miR-6820-3p	0	0	0	0	0	0	0	1
hsa-miR-1288-3p	0	0	0	0	0	0	0	1
hsa-miR-3663-3p	0	0	0	0	0	0	0	1
hsa-miR-6514-5p	0	0	0	0	0	0	0	1
hsa-miR-6859-5p	0	0	0	0	0	0	0	1
hsa-miR-548as-5p	0	0	0	0	0	0	0	1
hsa-miR-4433b-5p	0	0	0	0	0	0	0	1
hsa-miR-4477b	0	0	0	0	0	0	0	1
hsa-miR-6757-3p	0	0	0	0	0	0	0	1
hsa-miR-372-5p	0	0	0	0	0	0	0	1
hsa-miR-218-2-3p	0	0	0	0	0	0	0	1
hsa-miR-6731-3p	0	0	0	0	0	0	0	1
hsa-miR-548h-3p	0	0	0	0	0	0	0	1
hsa-miR-6753-5p	0	0	0	0	0	0	0	1
hsa-miR-3655	0	0	0	0	0	0	0	1
hsa-miR-6831-5p	0	0	0	0	0	0	0	1
hsa-miR-874-5p	0	0	0	0	0	0	0	1
hsa-miR-4685-5p	0	0	0	0	0	0	0	1
hsa-miR-5195-5p	0	0	0	0	0	0	0	1
hsa-miR-1244	0	0	0	0	0	0	0	1
hsa-miR-548ap-5p	0	0	0	0	0	0	0	1
hsa-miR-380-5p	0	0	0	0	0	0	0	1
hsa-miR-1286	0	0	0	0	0	0	0	1
hsa-miR-8074	0	0	0	0	0	0	0	1
hsa-miR-4663	0	0	0	0	0	0	0	1
hsa-miR-101-5p	0	0	0	0	0	0	0	1
hsa-miR-1266-5p	0	0	0	0	0	0	0	1
hsa-miR-6072	0	0	0	0	0	0	0	1
hsa-miR-4482-3p	0	0	0	0	0	0	0	1
hsa-miR-587	0	0	0	0	0	0	0	1
hsa-miR-6740-5p	0	0	0	0	0	0	0	1
hsa-miR-4713-3p	0	0	0	0	0	0	0	1
hsa-miR-217	0	0	0	0	0	0	0	1
hsa-miR-153-5p	0	0	0	0	0	0	0	1
hsa-miR-1249-5p	0	0	0	0	0	0	0	1
hsa-miR-3689a-5p	0	0	0	0	0	0	0	1
hsa-miR-4523	0	0	0	0	0	0	0	1
hsa-miR-3907	0	0	0	0	0	0	0	1
hsa-miR-513b-5p	0	0	0	0	0	0	0	1
hsa-miR-3651	0	0	0	0	0	0	0	1
hsa-miR-3974	0	0	0	0	0	0	0	1
hsa-miR-4664-5p	0	0	0	0	0	0	0	1
hsa-miR-4740-5p	0	0	0	0	0	0	0	1
hsa-miR-6772-5p	0	0	0	0	0	0	0	1
hsa-miR-4534	0	0	0	0	0	0	0	1
hsa-miR-3183	0	0	0	0	0	0	0	1
hsa-miR-4482-5p	0	0	0	0	0	0	0	1
hsa-miR-6851-3p	0	0	0	0	0	0	0	1
hsa-miR-6858-5p	0	0	0	0	0	0	0	1
hsa-miR-6748-3p	0	0	0	0	0	0	0	1
hsa-miR-3675-3p	0	0	0	0	0	0	0	1
hsa-miR-6508-3p	0	0	0	0	0	0	0	1
hsa-miR-670-5p	0	0	0	0	0	0	0	1
hsa-miR-5684	0	0	0	0	0	0	0	1
hsa-miR-3665	0	0	0	0	0	0	0	1
hsa-miR-4778-5p	0	0	0	0	0	0	0	1
hsa-miR-4764-3p	0	0	0	0	0	0	0	1
hsa-miR-4433b-3p	0	0	0	0	0	0	0	1
hsa-miR-6872-5p	0	0	0	0	0	0	0	1
hsa-miR-4665-3p	0	0	0	0	0	0	0	1
hsa-miR-1233-5p	0	0	0	0	0	0	0	1
hsa-miR-1250-3p	0	0	0	0	0	0	0	1
hsa-miR-6792-3p	0	0	0	0	0	0	0	1
hsa-miR-1247-5p	0	0	0	0	0	0	0	1
hsa-miR-4428	0	0	0	0	0	0	0	1
hsa-miR-3924	0	0	0	0	0	0	0	1
hsa-miR-186-3p	0	0	0	0	0	0	0	1
hsa-miR-7856-5p	0	0	0	0	0	0	0	1
hsa-miR-4527	0	0	0	0	0	0	0	1
hsa-miR-382-5p	0	0	0	0	0	0	0	1
hsa-miR-146a-3p	0	0	0	0	0	0	0	1
hsa-miR-3927-3p	0	0	0	0	0	0	0	1
hsa-miR-466	0	0	0	0	0	0	0	1
hsa-miR-6810-3p	0	0	0	0	0	0	0	1
hsa-miR-1295b-5p	0	0	0	0	0	0	0	1
hsa-miR-6881-3p	0	0	0	0	0	0	0	1
hsa-miR-4724-3p	0	0	0	0	0	0	0	1
hsa-miR-6799-5p	0	0	0	0	0	0	0	1
hsa-miR-6828-5p	0	0	0	0	0	0	0	1
hsa-miR-3194-5p	0	0	0	0	0	0	0	1
hsa-miR-6825-5p	0	0	0	0	0	0	0	1
hsa-miR-3926	0	0	0	0	0	0	0	1
hsa-miR-6071	0	0	0	0	0	0	0	1
hsa-miR-196b-3p	0	0	0	0	0	0	0	1
hsa-miR-548at-5p	0	0	0	0	0	0	0	1
hsa-miR-553	0	0	0	0	0	0	0	1
hsa-miR-4471	0	0	0	0	0	0	0	1
hsa-miR-6874-3p	0	0	0	0	0	0	0	1
hsa-miR-4432	0	0	0	0	0	0	0	1
hsa-miR-6076	0	0	0	0	0	0	0	1
hsa-miR-892c-5p	0	0	0	0	0	0	0	1
hsa-miR-3927-5p	0	0	0	0	0	0	0	1
hsa-miR-6830-3p	0	0	0	0	0	0	0	1
hsa-miR-4671-5p	0	0	0	0	0	0	0	1
hsa-miR-3120-5p	0	0	0	0	0	0	0	1
hsa-miR-5692b	0	0	0	0	0	0	0	1
hsa-miR-6718-5p	0	0	0	0	0	0	0	1
hsa-miR-4659a-5p	0	0	0	0	0	0	0	1
hsa-miR-664a-5p	0	0	0	0	0	0	0	1
hsa-miR-3612	0	0	0	0	0	0	0	1
hsa-miR-6830-5p	0	0	0	0	0	0	0	1
hsa-miR-597-3p	0	0	0	0	0	0	0	1
hsa-miR-604	0	0	0	0	0	0	0	1
hsa-miR-518e-5p	0	0	0	0	0	0	0	1
hsa-miR-5571-5p	0	0	0	0	0	0	0	1
hsa-miR-7855-5p	0	0	0	0	0	0	0	1
hsa-miR-5682	0	0	0	0	0	0	0	1
hsa-miR-875-5p	0	0	0	0	0	0	0	1
hsa-miR-4436b-5p	0	0	0	0	0	0	0	1
hsa-miR-6809-3p	0	0	0	0	0	0	0	1
hsa-miR-154-3p	0	0	0	0	0	0	0	1
hsa-miR-4262	0	0	0	0	0	0	0	1
hsa-miR-190a-3p	0	0	0	0	0	0	0	1
hsa-miR-1252-5p	0	0	0	0	0	0	0	1
hsa-miR-6789-5p	0	0	0	0	0	0	0	1
hsa-miR-6868-5p	0	0	0	0	0	0	0	1
hsa-miR-3915	0	0	0	0	0	0	0	1
hsa-miR-7515	0	0	0	0	0	0	0	1
hsa-miR-4659b-3p	0	0	0	0	0	0	0	1
hsa-miR-3918	0	0	0	0	0	0	0	1
hsa-miR-373-3p	0	0	0	0	0	0	0	1
hsa-miR-6832-5p	0	0	0	0	0	0	0	1
hsa-miR-1245b-5p	0	0	0	0	0	0	0	1
hsa-miR-7158-5p	0	0	0	0	0	0	0	1
hsa-miR-4518	0	0	0	0	0	0	0	1
hsa-miR-3607-5p	0	0	0	0	0	0	0	1
hsa-miR-510-5p	0	0	0	0	0	0	0	1
hsa-miR-219a-2-3p	0	0	0	0	0	0	0	1
hsa-miR-4302	0	0	0	0	0	0	0	1
hsa-miR-4468	0	0	0	0	0	0	0	1
hsa-miR-548as-3p	0	0	0	0	0	0	0	1
hsa-miR-4727-5p	0	0	0	0	0	0	0	1
hsa-miR-5007-3p	0	0	0	0	0	0	0	1
hsa-miR-4431	0	0	0	0	0	0	0	1
hsa-miR-3131	0	0	0	0	0	0	0	1
hsa-miR-5582-5p	0	0	0	0	0	0	0	1
hsa-miR-3622b-5p	0	0	0	0	0	0	0	1
hsa-miR-939-3p	0	0	0	0	0	0	0	1
hsa-miR-6894-3p	0	0	0	0	0	0	0	1
hsa-miR-4643	0	0	0	0	0	0	0	1
hsa-miR-6743-5p	0	0	0	0	0	0	0	1
hsa-miR-4767	0	0	0	0	0	0	0	1
hsa-miR-4721	0	0	0	0	0	0	0	1
hsa-miR-3692-3p	0	0	0	0	0	0	0	1
hsa-miR-6779-3p	0	0	0	0	0	0	0	1
hsa-miR-4419a	0	0	0	0	0	0	0	1
hsa-miR-943	0	0	0	0	0	0	0	1
hsa-miR-5187-5p	0	0	0	0	0	0	0	1
hsa-miR-149-3p	0	0	0	0	0	0	0	1
hsa-miR-6715a-3p	0	0	0	0	0	0	0	1
hsa-miR-4528	0	0	0	0	0	0	0	1
hsa-miR-4633-3p	0	0	0	0	0	0	0	1
hsa-miR-490-5p	0	0	0	0	0	0	0	1
hsa-miR-519e-5p	0	0	0	0	0	0	0	1
hsa-miR-6769b-5p	0	0	0	0	0	0	0	1
hsa-miR-6776-3p	0	0	0	0	0	0	0	1
hsa-miR-1265	0	0	0	0	0	0	0	1
hsa-miR-3913-5p	0	0	0	0	0	0	0	1
hsa-miR-378d	126.16	122.581	128.803	222.057	124.371	175.43	0.4963	1
hsa-miR-6513-3p	0	0	0	0	0	0	0	1
hsa-miR-4757-3p	0	0	0	0	0	0	0	1
hsa-miR-5190	0	0	0	0	0	0	0	1
hsa-miR-6892-5p	0	0	0	0	0	0	0	1
hsa-miR-3187-5p	0	0	0	0	0	0	0	1
hsa-miR-5588-5p	0	0	0	0	0	0	0	1
hsa-miR-4712-3p	0	0	0	0	0	0	0	1
hsa-miR-3135a	0	0	0	0	0	0	0	1
hsa-miR-4418	0	0	0	0	0	0	0	1
hsa-miR-4639-3p	0	0	0	0	0	0	0	1
hsa-miR-7154-3p	0	0	0	0	0	0	0	1
hsa-miR-6877-5p	0	0	0	0	0	0	0	1
hsa-miR-632	0	0	0	0	0	0	0	1
hsa-miR-6808-3p	0	0	0	0	0	0	0	1
hsa-miR-371a-3p	0	0	0	0	0	0	0	1
hsa-miR-520f-3p	0	0	0	0	0	0	0	1
hsa-miR-4648	0	0	0	0	0	0	0	1
hsa-miR-4275	0	0	0	0	0	0	0	1
hsa-miR-5680	0	0	0	0	0	0	0	1
hsa-miR-3200-5p	0	0	0	0	0	0	0	1
hsa-miR-3908	0	0	0	0	0	0	0	1
hsa-miR-6777-3p	0	0	0	0	0	0	0	1
hsa-miR-3682-5p	0	0	0	0	0	0	0	1
hsa-miR-4520-5p	0	0	0	0	0	0	0	1
hsa-miR-3657	0	0	0	0	0	0	0	1
hsa-miR-549a	0	0	0	0	0	0	0	1
hsa-miR-608	0	0	0	0	0	0	0	1
hsa-miR-6737-3p	0	0	0	0	0	0	0	1
hsa-miR-6726-3p	0	0	0	0	0	0	0	1
hsa-miR-3680-3p	0	0	0	0	0	0	0	1
hsa-miR-764	0	0	0	0	0	0	0	1
hsa-miR-3173-3p	0	0	0	0	0	0	0	1
hsa-miR-6073	0	0	0	0	0	0	0	1
hsa-miR-4287	0	0	0	0	0	0	0	1
hsa-miR-5591-5p	0	0	0	0	0	0	0	1
hsa-miR-5096	0	0	0	0	0	0	0	1
hsa-miR-6772-3p	0	0	0	0	0	0	0	1
hsa-miR-6732-5p	0	0	0	0	0	0	0	1
hsa-miR-4511	0	0	0	0	0	0	0	1
hsa-miR-1199-5p	0	0	0	0	0	0	0	1
hsa-miR-135a-3p	0	0	0	0	0	0	0	1
hsa-miR-6883-3p	0	0	0	0	0	0	0	1
hsa-miR-544b	0	0	0	0	0	0	0	1
hsa-miR-4706	0	0	0	0	0	0	0	1
hsa-miR-7846-3p	0	0	0	0	0	0	0	1
hsa-miR-550a-3p	0	0	0	0	0	0	0	1
hsa-miR-6770-5p	0	0	0	0	0	0	0	1
hsa-miR-3140-5p	0	0	0	0	0	0	0	1
hsa-miR-6743-3p	0	0	0	0	0	0	0	1
hsa-miR-3129-5p	0	0	0	0	0	0	0	1
hsa-miR-518a-3p	0	0	0	0	0	0	0	1
hsa-miR-5088-3p	0	0	0	0	0	0	0	1
hsa-miR-1258	0	0	0	0	0	0	0	1
hsa-miR-1256	0	0	0	0	0	0	0	1
hsa-miR-4288	0	0	0	0	0	0	0	1
hsa-miR-6840-5p	0	0	0	0	0	0	0	1
hsa-miR-3180	0	0	0	0	0	0	0	1
hsa-miR-4728-5p	0	0	0	0	0	0	0	1
hsa-miR-6722-5p	0	0	0	0	0	0	0	1
hsa-miR-1302	0	0	0	0	0	0	0	1
hsa-miR-921	0	0	0	0	0	0	0	1
hsa-miR-4281	0	0	0	0	0	0	0	1
hsa-miR-6851-5p	0	0	0	0	0	0	0	1
hsa-miR-33b-3p	0	0	0	0	0	0	0	1
hsa-miR-762	0	0	0	0	0	0	0	1
hsa-miR-6127	0	0	0	0	0	0	0	1
hsa-miR-3189-5p	0	0	0	0	0	0	0	1
hsa-miR-3611	0	0	0	0	0	0	0	1
hsa-miR-95-3p	0	0	0	0	0	0	0	1
hsa-miR-4513	0	0	0	0	0	0	0	1
hsa-miR-548an	0	0	0	0	0	0	0	1
hsa-miR-4419b	0	0	0	0	0	0	0	1
hsa-miR-4740-3p	0	0	0	0	0	0	0	1
hsa-miR-487b-3p	0	0	0	0	0	0	0	1
hsa-miR-4280	0	0	0	0	0	0	0	1
hsa-miR-381-5p	0	0	0	0	0	0	0	1
hsa-miR-1227-5p	0	0	0	0	0	0	0	1
hsa-miR-654-5p	0	0	0	0	0	0	0	1
hsa-miR-548y	0	0	0	0	0	0	0	1
hsa-miR-3171	0	0	0	0	0	0	0	1
hsa-miR-570-3p	0	0	0	0	0	0	0	1
hsa-miR-6841-3p	0	0	0	0	0	0	0	1
hsa-miR-4774-5p	0	0	0	0	0	0	0	1
hsa-miR-4774-3p	0	0	0	0	0	0	0	1
hsa-miR-3925-3p	0	0	0	0	0	0	0	1
hsa-miR-3147	0	0	0	0	0	0	0	1
hsa-miR-1538	0	0	0	0	0	0	0	1
hsa-miR-1273g-5p	0	0	0	0	0	0	0	1
hsa-miR-4769-5p	0	0	0	0	0	0	0	1
hsa-miR-3126-3p	0	0	0	0	0	0	0	1
hsa-miR-6828-3p	0	0	0	0	0	0	0	1
hsa-miR-4780	0	0	0	0	0	0	0	1
hsa-miR-6855-3p	0	0	0	0	0	0	0	1
hsa-miR-4789-3p	0	0	0	0	0	0	0	1
hsa-miR-512-3p	0	0	0	0	0	0	0	1
hsa-miR-520d-5p	0	0	0	0	0	0	0	1
hsa-miR-6134	0	0	0	0	0	0	0	1
hsa-miR-6077	0	0	0	0	0	0	0	1
hsa-miR-7852-3p	0	0	0	0	0	0	0	1
hsa-miR-4276	0	0	0	0	0	0	0	1
hsa-miR-483-3p	0	0	0	0	0	0	0	1
hsa-miR-5196-3p	0	0	0	0	0	0	0	1
hsa-miR-124-5p	0	0	0	0	0	0	0	1
hsa-miR-3064-3p	0	0	0	0	0	0	0	1
hsa-miR-646	0	0	0	0	0	0	0	1
hsa-miR-616-5p	0	0	0	0	0	0	0	1
hsa-miR-588	0	0	0	0	0	0	0	1
hsa-miR-3610	0	0	0	0	0	0	0	1
hsa-miR-4445-3p	0	0	0	0	0	0	0	1
hsa-miR-6878-5p	0	0	0	0	0	0	0	1
hsa-miR-579-3p	0	0	0	0	0	0	0	1
hsa-miR-518e-3p	0	0	0	0	0	0	0	1
hsa-miR-6835-3p	0	0	0	0	0	0	0	1
hsa-miR-2113	0	0	0	0	0	0	0	1
hsa-miR-4719	0	0	0	0	0	0	0	1
hsa-miR-4495	0	0	0	0	0	0	0	1
hsa-miR-499a-5p	0	0	0	0	0	0	0	1
hsa-miR-6869-3p	0	0	0	0	0	0	0	1
hsa-miR-548d-3p	0	0	0	0	0	0	0	1
hsa-miR-197-5p	0	0	0	0	0	0	0	1
hsa-miR-1255b-2-3p	0	0	0	0	0	0	0	1
hsa-miR-548c-5p	0	0	0	0	0	0	0	1
hsa-miR-4760-5p	0	0	0	0	0	0	0	1
hsa-miR-3935	0	0	0	0	0	0	0	1
hsa-miR-758-3p	0	0	0	0	0	0	0	1
hsa-miR-6133	0	0	0	0	0	0	0	1
hsa-miR-571	0	0	0	0	0	0	0	1
hsa-miR-662	0	0	0	0	0	0	0	1
hsa-miR-320e	0	0	0	0	0	0	0	1
hsa-miR-8057	0	0	0	0	0	0	0	1
hsa-miR-6510-5p	0	0	0	0	0	0	0	1
hsa-miR-4696	0	0	0	0	0	0	0	1
hsa-miR-3663-5p	0	0	0	0	0	0	0	1
hsa-miR-3122	0	0	0	0	0	0	0	1
hsa-miR-4277	0	0	0	0	0	0	0	1
hsa-miR-656-3p	0	0	0	0	0	0	0	1
hsa-miR-5000-5p	0	0	0	0	0	0	0	1
hsa-miR-3150b-5p	0	0	0	0	0	0	0	1
hsa-miR-938	0	0	0	0	0	0	0	1
hsa-miR-548p	0	0	0	0	0	0	0	1
hsa-miR-3180-3p	0	0	0	0	0	0	0	1
hsa-miR-3922-3p	0	0	0	0	0	0	0	1
hsa-miR-603	0	0	0	0	0	0	0	1
hsa-miR-6741-3p	0	0	0	0	0	0	0	1
hsa-miR-6845-3p	0	0	0	0	0	0	0	1
hsa-miR-4699-5p	0	0	0	0	0	0	0	1
hsa-miR-4714-3p	0	0	0	0	0	0	0	1
hsa-miR-6736-3p	0	0	0	0	0	0	0	1
hsa-miR-4749-5p	0	0	0	0	0	0	0	1
hsa-miR-3664-3p	0	0	0	0	0	0	0	1
hsa-miR-6749-5p	0	0	0	0	0	0	0	1
hsa-miR-6751-5p	0	0	0	0	0	0	0	1
hsa-miR-892b	0	0	0	0	0	0	0	1
hsa-miR-4257	0	0	0	0	0	0	0	1
hsa-miR-6741-5p	0	0	0	0	0	0	0	1
hsa-miR-6891-5p	0	0	0	0	0	0	0	1
hsa-miR-627-5p	0	0	0	0	0	0	0	1
hsa-miR-513c-5p	0	0	0	0	0	0	0	1
hsa-miR-500b-5p	0	0	0	0	0	0	0	1
hsa-miR-548g-5p	0	0	0	0	0	0	0	1
hsa-miR-6839-3p	0	0	0	0	0	0	0	1
hsa-miR-3914	0	0	0	0	0	0	0	1
hsa-miR-1269a	0	0	0	0	0	0	0	1
hsa-miR-4739	0	0	0	0	0	0	0	1
hsa-miR-4476	0	0	0	0	0	0	0	1
hsa-miR-4701-3p	0	0	0	0	0	0	0	1
hsa-miR-4731-5p	0	0	0	0	0	0	0	1
hsa-miR-572	0	0	0	0	0	0	0	1
hsa-miR-6823-3p	0	0	0	0	0	0	0	1
hsa-miR-615-5p	0	0	0	0	0	0	0	1
hsa-miR-3607-3p	0	0	0	0	0	0	0	1
hsa-miR-95-5p	0	0	0	0	0	0	0	1
hsa-miR-6502-3p	0	0	0	0	0	0	0	1
hsa-miR-182-3p	0	0	0	0	0	0	0	1
hsa-miR-223-3p	0	0	0	0	0	0	0	1
hsa-miR-4733-3p	0	0	0	0	0	0	0	1
hsa-miR-3978	0	0	0	0	0	0	0	1
hsa-miR-4713-5p	0	0	0	0	0	0	0	1
hsa-miR-5191	0	0	0	0	0	0	0	1
hsa-miR-4458	0	0	0	0	0	0	0	1
hsa-miR-3074-3p	0	0	0	0	0	0	0	1
hsa-miR-6857-3p	0	0	0	0	0	0	0	1
hsa-miR-4783-3p	0	0	0	0	0	0	0	1
hsa-miR-4711-5p	0	0	0	0	0	0	0	1
hsa-miR-1233-3p	0	0	0	0	0	0	0	1
hsa-miR-326	0	0	0	0	0	0	0	1
hsa-miR-4660	0	0	0	0	0	0	0	1
hsa-miR-4537	0	0	0	0	0	0	0	1
hsa-miR-4519	0	0	0	0	0	0	0	1
hsa-miR-4673	0	0	0	0	0	0	0	1
hsa-miR-3186-3p	0	0	0	0	0	0	0	1
hsa-miR-6509-5p	0	0	0	0	0	0	0	1
hsa-miR-4639-5p	0	0	0	0	0	0	0	1
hsa-miR-6869-5p	0	0	0	0	0	0	0	1
hsa-miR-644a	0	0	0	0	0	0	0	1
hsa-miR-6844	0	0	0	0	0	0	0	1
hsa-miR-150-3p	0	0	0	0	0	0	0	1
hsa-miR-6819-5p	0	0	0	0	0	0	0	1
hsa-miR-5047	0	0	0	0	0	0	0	1
hsa-miR-4697-5p	0	0	0	0	0	0	0	1
hsa-miR-4439	0	0	0	0	0	0	0	1
hsa-miR-4649-3p	0	0	0	0	0	0	0	1
hsa-miR-3681-3p	0	0	0	0	0	0	0	1
hsa-miR-4437	0	0	0	0	0	0	0	1
hsa-miR-6861-3p	0	0	0	0	0	0	0	1
hsa-miR-4762-3p	0	0	0	0	0	0	0	1
hsa-miR-4252	0	0	0	0	0	0	0	1
hsa-miR-2355-5p	0	0	0	0	0	0	0	1
hsa-miR-4444	0	0	0	0	0	0	0	1
hsa-miR-4323	0	0	0	0	0	0	0	1
hsa-miR-8083	0	0	0	0	0	0	0	1
hsa-miR-1914-3p	0	0	0	0	0	0	0	1
hsa-miR-3141	0	0	0	0	0	0	0	1
hsa-miR-5195-3p	0	0	0	0	0	0	0	1
hsa-miR-31-3p	0	0	0	0	0	0	0	1
hsa-miR-2276-5p	0	0	0	0	0	0	0	1
hsa-miR-3686	0	0	0	0	0	0	0	1
hsa-miR-3618	0	0	0	0	0	0	0	1
hsa-miR-5700	0	0	0	0	0	0	0	1
hsa-miR-629-3p	0	0	0	0	0	0	0	1
hsa-miR-4455	0	0	0	0	0	0	0	1
hsa-miR-548ad-3p	0	0	0	0	0	0	0	1
hsa-miR-145-5p	0	0	0	0	0	0	0	1
hsa-miR-323b-3p	0	0	0	0	0	0	0	1
hsa-miR-6855-5p	0	0	0	0	0	0	0	1
hsa-miR-410-3p	0	0	0	0	0	0	0	1
hsa-miR-1207-5p	0	0	0	0	0	0	0	1
hsa-miR-6795-3p	0	0	0	0	0	0	0	1
hsa-miR-5689	0	0	0	0	0	0	0	1
hsa-miR-5087	0	0	0	0	0	0	0	1
hsa-miR-548ac	0	0	0	0	0	0	0	1
hsa-miR-7108-5p	0	0	0	0	0	0	0	1
hsa-miR-4725-3p	0	0	0	0	0	0	0	1
hsa-miR-3154	0	0	0	0	0	0	0	1
hsa-miR-371b-5p	0	0	0	0	0	0	0	1
hsa-miR-4764-5p	0	0	0	0	0	0	0	1
hsa-miR-4753-3p	0	0	0	0	0	0	0	1
hsa-miR-3649	0	0	0	0	0	0	0	1
hsa-miR-1181	0	0	0	0	0	0	0	1
hsa-miR-211-3p	0	0	0	0	0	0	0	1
hsa-miR-6848-3p	0	0	0	0	0	0	0	1
hsa-miR-548b-3p	0	0	0	0	0	0	0	1
hsa-miR-6878-3p	0	0	0	0	0	0	0	1
hsa-miR-3169	0	0	0	0	0	0	0	1
hsa-miR-6791-3p	0	0	0	0	0	0	0	1
hsa-miR-3920	0	0	0	0	0	0	0	1
hsa-miR-3688-3p	0	0	0	0	0	0	0	1
hsa-miR-335-5p	0	0	0	0	0	0	0	1
hsa-miR-4700-5p	0	0	0	0	0	0	0	1
hsa-miR-5572	0	0	0	0	0	0	0	1
hsa-miR-580-5p	0	0	0	0	0	0	0	1
hsa-miR-6894-5p	0	0	0	0	0	0	0	1
hsa-miR-4650-3p	0	0	0	0	0	0	0	1
hsa-miR-519c-5p	0	0	0	0	0	0	0	1
hsa-miR-6079	0	0	0	0	0	0	0	1
hsa-miR-6775-3p	0	0	0	0	0	0	0	1
hsa-miR-4646-5p	0	0	0	0	0	0	0	1
hsa-miR-103a-3p	0	0	0	0	0	0	0	1
hsa-miR-4729	0	0	0	0	0	0	0	1
hsa-miR-4481	0	0	0	0	0	0	0	1
hsa-miR-3124-5p	0	0	0	0	0	0	0	1
hsa-miR-1273a	0	0	0	0	0	0	0	1
hsa-miR-370-3p	0	0	0	0	0	0	0	1
hsa-miR-6863	0	0	0	0	0	0	0	1
hsa-miR-4536-3p	0	0	0	0	0	0	0	1
hsa-miR-8085	0	0	0	0	0	0	0	1
hsa-miR-517c-3p	0	0	0	0	0	0	0	1
hsa-miR-6729-3p	0	0	0	0	0	0	0	1
hsa-miR-487b-5p	0	0	0	0	0	0	0	1
hsa-miR-6790-3p	0	0	0	0	0	0	0	1
hsa-miR-6890-5p	0	0	0	0	0	0	0	1
hsa-miR-6765-5p	0	0	0	0	0	0	0	1
hsa-miR-6721-5p	0	0	0	0	0	0	0	1
hsa-miR-513b-3p	0	0	0	0	0	0	0	1
hsa-miR-3124-3p	0	0	0	0	0	0	0	1
hsa-miR-1324	0	0	0	0	0	0	0	1
hsa-miR-4777-3p	0	0	0	0	0	0	0	1
hsa-miR-4686	0	0	0	0	0	0	0	1
hsa-miR-612	0	0	0	0	0	0	0	1
hsa-miR-525-3p	0	0	0	0	0	0	0	1
hsa-miR-6716-3p	0	0	0	0	0	0	0	1
hsa-miR-548ae-3p	0	0	0	0	0	0	0	1
hsa-miR-6847-5p	0	0	0	0	0	0	0	1
hsa-miR-203b-5p	0	0	0	0	0	0	0	1
hsa-miR-377-5p	0	0	0	0	0	0	0	1
hsa-miR-3115	0	0	0	0	0	0	0	1
hsa-miR-6810-5p	0	0	0	0	0	0	0	1
hsa-miR-487a-5p	0	0	0	0	0	0	0	1
hsa-miR-3653-3p	0	0	0	0	0	0	0	1
hsa-miR-4782-5p	0	0	0	0	0	0	0	1
hsa-miR-7151-3p	0	0	0	0	0	0	0	1
hsa-miR-4645-5p	0	0	0	0	0	0	0	1
hsa-miR-196a-3p	0	0	0	0	0	0	0	1
hsa-miR-1305	0	0	0	0	0	0	0	1
hsa-miR-5008-5p	0	0	0	0	0	0	0	1
hsa-miR-6755-3p	0	0	0	0	0	0	0	1
hsa-miR-1229-3p	0	0	0	0	0	0	0	1
hsa-miR-6756-5p	0	0	0	0	0	0	0	1
hsa-miR-4735-5p	0	0	0	0	0	0	0	1
hsa-miR-6839-5p	0	0	0	0	0	0	0	1
hsa-miR-4502	0	0	0	0	0	0	0	1
hsa-miR-20b-3p	0	0	0	0	0	0	0	1
hsa-miR-6504-5p	0	0	0	0	0	0	0	1
hsa-miR-6826-5p	0	0	0	0	0	0	0	1
hsa-miR-888-3p	0	0	0	0	0	0	0	1
hsa-miR-642a-5p	0	0	0	0	0	0	0	1
hsa-miR-4251	0	0	0	0	0	0	0	1
hsa-miR-19a-5p	0	0	0	0	0	0	0	1
hsa-miR-6795-5p	0	0	0	0	0	0	0	1
hsa-miR-548ba	0	0	0	0	0	0	0	1
hsa-miR-633	0	0	0	0	0	0	0	1
hsa-miR-1180-5p	0	0	0	0	0	0	0	1
hsa-miR-3192-3p	0	0	0	0	0	0	0	1
hsa-miR-495-3p	0	0	0	0	0	0	0	1
hsa-miR-596	0	0	0	0	0	0	0	1
hsa-miR-6821-5p	0	0	0	0	0	0	0	1
hsa-miR-4677-5p	0	0	0	0	0	0	0	1
hsa-miR-6870-3p	0	0	0	0	0	0	0	1
hsa-miR-4535	0	0	0	0	0	0	0	1
hsa-miR-3123	0	0	0	0	0	0	0	1
hsa-miR-548v	0	0	0	0	0	0	0	1
hsa-miR-5090	0	0	0	0	0	0	0	1
hsa-miR-3613-5p	0	0	0	0	0	0	0	1
hsa-miR-2054	0	0	0	0	0	0	0	1
hsa-miR-8059	0	0	0	0	0	0	0	1
hsa-miR-554	0	0	0	0	0	0	0	1
hsa-miR-4783-5p	0	0	0	0	0	0	0	1
hsa-miR-4787-5p	0	0	0	0	0	0	0	1
hsa-miR-6782-3p	0	0	0	0	0	0	0	1
hsa-miR-5587-5p	0	0	0	0	0	0	0	1
hsa-miR-4430	0	0	0	0	0	0	0	1
hsa-miR-4674	0	0	0	0	0	0	0	1
hsa-miR-548au-3p	0	0	0	0	0	0	0	1
hsa-miR-6836-5p	0	0	0	0	0	0	0	1
hsa-miR-885-5p	0	0	0	0	0	0	0	1
hsa-miR-660-3p	0	0	0	0	0	0	0	1
hsa-miR-556-5p	0	0	0	0	0	0	0	1
hsa-miR-940	0	0	0	0	0	0	0	1
hsa-miR-6771-3p	0	0	0	0	0	0	0	1
hsa-miR-5699-3p	0	0	0	0	0	0	0	1
hsa-miR-4717-3p	0	0	0	0	0	0	0	1
hsa-miR-202-3p	0	0	0	0	0	0	0	1
hsa-miR-3140-3p	0	0	0	0	0	0	0	1
hsa-miR-133b	0	0	0	0	0	0	0	1
hsa-miR-506-3p	0	0	0	0	0	0	0	1
hsa-miR-127-5p	0	0	0	0	0	0	0	1
hsa-miR-642a-3p	0	0	0	0	0	0	0	1
hsa-miR-4479	0	0	0	0	0	0	0	1
hsa-miR-4316	0	0	0	0	0	0	0	1
hsa-miR-3646	0	0	0	0	0	0	0	1
hsa-miR-6727-5p	0	0	0	0	0	0	0	1
hsa-miR-8056	0	0	0	0	0	0	0	1
hsa-miR-4460	0	0	0	0	0	0	0	1
hsa-miR-6742-5p	0	0	0	0	0	0	0	1
hsa-miR-451b	0	0	0	0	0	0	0	1
hsa-miR-3691-3p	0	0	0	0	0	0	0	1
hsa-miR-6778-5p	0	0	0	0	0	0	0	1
hsa-miR-3910	0	0	0	0	0	0	0	1
hsa-miR-3671	0	0	0	0	0	0	0	1
hsa-miR-656-5p	0	0	0	0	0	0	0	1
hsa-miR-6838-3p	0	0	0	0	0	0	0	1
hsa-miR-5193	0	0	0	0	0	0	0	1
hsa-miR-7156-3p	0	0	0	0	0	0	0	1
hsa-miR-514b-3p	0	0	0	0	0	0	0	1
hsa-miR-1253	0	0	0	0	0	0	0	1
hsa-miR-4467	0	0	0	0	0	0	0	1
hsa-miR-448	0	0	0	0	0	0	0	1
hsa-miR-6786-3p	0	0	0	0	0	0	0	1
hsa-miR-544a	0	0	0	0	0	0	0	1
hsa-miR-6068	0	0	0	0	0	0	0	1
hsa-miR-3917	0	0	0	0	0	0	0	1
hsa-miR-4526	0	0	0	0	0	0	0	1
hsa-miR-4754	0	0	0	0	0	0	0	1
hsa-miR-3198	0	0	0	0	0	0	0	1
hsa-miR-4524a-5p	0	0	0	0	0	0	0	1
hsa-miR-8053	0	0	0	0	0	0	0	1
hsa-miR-369-5p	0	0	0	0	0	0	0	1
hsa-miR-8089	0	0	0	0	0	0	0	1
hsa-miR-7107-3p	0	0	0	0	0	0	0	1
hsa-miR-6808-5p	0	0	0	0	0	0	0	1
hsa-miR-3976	0	0	0	0	0	0	0	1
hsa-miR-4758-3p	0	0	0	0	0	0	0	1
hsa-miR-6502-5p	0	0	0	0	0	0	0	1
hsa-miR-557	0	0	0	0	0	0	0	1
hsa-miR-3151-3p	0	0	0	0	0	0	0	1
hsa-miR-514b-5p	0	0	0	0	0	0	0	1
hsa-miR-548au-5p	0	0	0	0	0	0	0	1
hsa-miR-1284	0	0	0	0	0	0	0	1
hsa-miR-3922-5p	0	0	0	0	0	0	0	1
hsa-miR-3152-3p	0	0	0	0	0	0	0	1
hsa-miR-3672	0	0	0	0	0	0	0	1
hsa-miR-4656	0	0	0	0	0	0	0	1
hsa-miR-516b-5p	0	0	0	0	0	0	0	1
hsa-miR-6886-3p	0	0	0	0	0	0	0	1
hsa-miR-5009-3p	0	0	0	0	0	0	0	1
hsa-miR-6822-5p	0	0	0	0	0	0	0	1
hsa-miR-4504	0	0	0	0	0	0	0	1
hsa-miR-376c-5p	0	0	0	0	0	0	0	1
hsa-miR-302b-5p	0	0	0	0	0	0	0	1
hsa-miR-3654	0	0	0	0	0	0	0	1
hsa-miR-518c-3p	0	0	0	0	0	0	0	1
hsa-miR-3975	0	0	0	0	0	0	0	1
hsa-miR-6834-3p	0	0	0	0	0	0	0	1
hsa-miR-4503	0	0	0	0	0	0	0	1
hsa-miR-369-3p	0	0	0	0	0	0	0	1
hsa-miR-377-3p	0	0	0	0	0	0	0	1
hsa-miR-6516-3p	0	0	0	0	0	0	0	1
hsa-miR-519b-5p	0	0	0	0	0	0	0	1
hsa-miR-4322	0	0	0	0	0	0	0	1
hsa-miR-4736	0	0	0	0	0	0	0	1
hsa-miR-6785-3p	0	0	0	0	0	0	0	1
hsa-miR-4653-3p	0	0	0	0	0	0	0	1
hsa-miR-208b-3p	0	0	0	0	0	0	0	1
hsa-miR-4426	0	0	0	0	0	0	0	1
hsa-miR-6514-3p	0	0	0	0	0	0	0	1
hsa-miR-494-5p	0	0	0	0	0	0	0	1
hsa-miR-1825	0	0	0	0	0	0	0	1
hsa-miR-216b-5p	0	0	0	0	0	0	0	1
hsa-miR-449c-3p	0	0	0	0	0	0	0	1
hsa-miR-513a-3p	0	0	0	0	0	0	0	1
hsa-miR-1276	0	0	0	0	0	0	0	1
hsa-miR-6507-3p	0	0	0	0	0	0	0	1
hsa-miR-6740-3p	0	0	0	0	0	0	0	1
hsa-miR-6812-5p	0	0	0	0	0	0	0	1
hsa-miR-6715b-5p	0	0	0	0	0	0	0	1
hsa-miR-130a-5p	0	0	0	0	0	0	0	1
hsa-miR-548av-5p	0	0	0	0	0	0	0	1
hsa-miR-659-3p	0	0	0	0	0	0	0	1
hsa-miR-5091	0	0	0	0	0	0	0	1
hsa-miR-4708-5p	0	0	0	0	0	0	0	1
hsa-miR-4670-5p	0	0	0	0	0	0	0	1
hsa-miR-4492	0	0	0	0	0	0	0	1
hsa-miR-1224-5p	0	0	0	0	0	0	0	1
hsa-miR-1228-3p	0	0	0	0	0	0	0	1
hsa-miR-124-3p	0	0	0	0	0	0	0	1
hsa-miR-3177-5p	0	0	0	0	0	0	0	1
hsa-miR-4790-3p	0	0	0	0	0	0	0	1
hsa-miR-4268	0	0	0	0	0	0	0	1
hsa-miR-3622b-3p	0	0	0	0	0	0	0	1
hsa-miR-1323	0	0	0	0	0	0	0	1
hsa-miR-4255	0	0	0	0	0	0	0	1
hsa-miR-3166	0	0	0	0	0	0	0	1
hsa-miR-6129	0	0	0	0	0	0	0	1
hsa-miR-133a-5p	0	0	0	0	0	0	0	1
hsa-miR-4668-5p	0	0	0	0	0	0	0	1
hsa-miR-1282	0	0	0	0	0	0	0	1
hsa-miR-4493	0	0	0	0	0	0	0	1
hsa-miR-4786-3p	0	0	0	0	0	0	0	1
hsa-miR-6717-5p	0	0	0	0	0	0	0	1
hsa-miR-372-3p	0	0	0	0	0	0	0	1
hsa-miR-489-5p	0	0	0	0	0	0	0	1
hsa-miR-216a-3p	0	0	0	0	0	0	0	1
hsa-miR-6827-3p	0	0	0	0	0	0	0	1
hsa-miR-630	0	0	0	0	0	0	0	1
hsa-miR-6503-3p	0	0	0	0	0	0	0	1
hsa-miR-6088	0	0	0	0	0	0	0	1
hsa-miR-4773	0	0	0	0	0	0	0	1
hsa-miR-541-5p	0	0	0	0	0	0	0	1
hsa-miR-6722-3p	0	0	0	0	0	0	0	1
hsa-miR-338-3p	0	0	0	0	0	0	0	1
hsa-miR-3121-5p	0	0	0	0	0	0	0	1
hsa-miR-4512	0	0	0	0	0	0	0	1
hsa-miR-450b-3p	0	0	0	0	0	0	0	1
hsa-miR-3939	0	0	0	0	0	0	0	1
hsa-miR-432-5p	0	0	0	0	0	0	0	1
hsa-miR-3690	0	0	0	0	0	0	0	1
hsa-miR-136-5p	0	0	0	0	0	0	0	1
hsa-miR-518a-5p	0	0	0	0	0	0	0	1
hsa-miR-645	0	0	0	0	0	0	0	1
hsa-miR-6849-3p	0	0	0	0	0	0	0	1
hsa-miR-6871-5p	0	0	0	0	0	0	0	1
hsa-miR-4445-5p	0	0	0	0	0	0	0	1
hsa-miR-4755-3p	0	0	0	0	0	0	0	1
hsa-miR-5011-5p	0	0	0	0	0	0	0	1
hsa-miR-634	0	0	0	0	0	0	0	1
hsa-miR-522-3p	0	0	0	0	0	0	0	1
hsa-miR-1471	0	0	0	0	0	0	0	1
hsa-miR-192-3p	0	0	0	0	0	0	0	1
hsa-miR-4425	0	0	0	0	0	0	0	1
hsa-miR-4746-3p	0	0	0	0	0	0	0	1
hsa-miR-4308	0	0	0	0	0	0	0	1
hsa-miR-3192-5p	0	0	0	0	0	0	0	1
hsa-miR-3164	0	0	0	0	0	0	0	1
hsa-miR-6885-5p	0	0	0	0	0	0	0	1
hsa-miR-6836-3p	0	0	0	0	0	0	0	1
hsa-miR-4796-5p	0	0	0	0	0	0	0	1
hsa-miR-4743-5p	0	0	0	0	0	0	0	1
hsa-miR-548e-5p	0	0	0	0	0	0	0	1
hsa-miR-4651	0	0	0	0	0	0	0	1
hsa-miR-548al	0	0	0	0	0	0	0	1
hsa-miR-3162-3p	0	0	0	0	0	0	0	1
hsa-miR-650	0	0	0	0	0	0	0	1
hsa-miR-520c-3p	0	0	0	0	0	0	0	1
hsa-miR-376a-5p	0	0	0	0	0	0	0	1
hsa-miR-6500-5p	0	0	0	0	0	0	0	1
hsa-miR-6752-5p	0	0	0	0	0	0	0	1
hsa-miR-6797-3p	0	0	0	0	0	0	0	1
hsa-miR-4795-3p	0	0	0	0	0	0	0	1
hsa-miR-224-3p	0	0	0	0	0	0	0	1
hsa-miR-3202	0	0	0	0	0	0	0	1
hsa-miR-510-3p	0	0	0	0	0	0	0	1
hsa-miR-1271-3p	0	0	0	0	0	0	0	1
hsa-miR-1229-5p	0	0	0	0	0	0	0	1
hsa-miR-4636	0	0	0	0	0	0	0	1
hsa-miR-4293	0	0	0	0	0	0	0	1
hsa-miR-6126	0	0	0	0	0	0	0	1
hsa-miR-4776-5p	0	0	0	0	0	0	0	1
hsa-miR-4485-5p	0	0	0	0	0	0	0	1
hsa-miR-5002-3p	0	0	0	0	0	0	0	1
hsa-miR-6788-3p	0	0	0	0	0	0	0	1
hsa-miR-4693-3p	0	0	0	0	0	0	0	1
hsa-miR-7112-3p	0	0	0	0	0	0	0	1
hsa-miR-4320	0	0	0	0	0	0	0	1
hsa-miR-7110-5p	0	0	0	0	0	0	0	1
hsa-miR-4477a	0	0	0	0	0	0	0	1
hsa-miR-4474-5p	0	0	0	0	0	0	0	1
hsa-miR-1298-5p	0	0	0	0	0	0	0	1
hsa-miR-4756-5p	0	0	0	0	0	0	0	1
hsa-miR-6815-3p	0	0	0	0	0	0	0	1
hsa-miR-3158-5p	0	0	0	0	0	0	0	1
hsa-miR-491-3p	0	0	0	0	0	0	0	1
hsa-miR-3129-3p	0	0	0	0	0	0	0	1
hsa-miR-876-5p	0	0	0	0	0	0	0	1
hsa-miR-6802-3p	0	0	0	0	0	0	0	1
hsa-miR-496	0	0	0	0	0	0	0	1
hsa-miR-1251-5p	0	0	0	0	0	0	0	1
hsa-miR-4324	0	0	0	0	0	0	0	1
hsa-miR-4662b	0	0	0	0	0	0	0	1
hsa-miR-6824-3p	0	0	0	0	0	0	0	1
hsa-miR-522-5p	0	0	0	0	0	0	0	1
hsa-miR-502-5p	0	0	0	0	0	0	0	1
hsa-miR-539-5p	0	0	0	0	0	0	0	1
hsa-miR-622	0	0	0	0	0	0	0	1
hsa-miR-637	0	0	0	0	0	0	0	1
hsa-miR-5586-3p	0	0	0	0	0	0	0	1
hsa-miR-1183	0	0	0	0	0	0	0	1
hsa-miR-203b-3p	0	0	0	0	0	0	0	1
hsa-miR-5585-3p	0	0	0	0	0	0	0	1
hsa-miR-5692c	0	0	0	0	0	0	0	1
hsa-miR-6883-5p	0	0	0	0	0	0	0	1
hsa-miR-4800-5p	0	0	0	0	0	0	0	1
hsa-miR-4720-3p	0	0	0	0	0	0	0	1
hsa-miR-6090	0	0	0	0	0	0	0	1
hsa-miR-5703	0	0	0	0	0	0	0	1
hsa-miR-6867-3p	0	0	0	0	0	0	0	1
hsa-miR-6785-5p	0	0	0	0	0	0	0	1
hsa-miR-4524b-5p	0	0	0	0	0	0	0	1
hsa-miR-4728-3p	0	0	0	0	0	0	0	1
hsa-miR-548s	0	0	0	0	0	0	0	1
hsa-miR-4465	0	0	0	0	0	0	0	1
hsa-miR-6776-5p	0	0	0	0	0	0	0	1
hsa-miR-552-5p	0	0	0	0	0	0	0	1
hsa-miR-4499	0	0	0	0	0	0	0	1
hsa-miR-548aj-3p	0	0	0	0	0	0	0	1
hsa-miR-3668	0	0	0	0	0	0	0	1
hsa-miR-4743-3p	0	0	0	0	0	0	0	1
hsa-miR-6814-3p	0	0	0	0	0	0	0	1
hsa-miR-3529-5p	0	0	0	0	0	0	0	1
hsa-miR-5685	0	0	0	0	0	0	0	1
hsa-miR-6774-5p	0	0	0	0	0	0	0	1
hsa-miR-4685-3p	0	0	0	0	0	0	0	1
hsa-miR-3117-5p	0	0	0	0	0	0	0	1
hsa-miR-519a-5p	0	0	0	0	0	0	0	1
hsa-miR-7153-3p	0	0	0	0	0	0	0	1
hsa-miR-8065	0	0	0	0	0	0	0	1
hsa-miR-4313	0	0	0	0	0	0	0	1
hsa-miR-506-5p	0	0	0	0	0	0	0	1
hsa-miR-3117-3p	0	0	0	0	0	0	0	1
hsa-miR-492	0	0	0	0	0	0	0	1
hsa-miR-5092	0	0	0	0	0	0	0	1
hsa-miR-3977	0	0	0	0	0	0	0	1
hsa-miR-642b-3p	0	0	0	0	0	0	0	1
hsa-miR-5589-3p	0	0	0	0	0	0	0	1
hsa-miR-1204	0	0	0	0	0	0	0	1
hsa-miR-7847-3p	0	0	0	0	0	0	0	1
hsa-miR-1197	0	0	0	0	0	0	0	1
hsa-miR-518f-5p	0	0	0	0	0	0	0	1
hsa-miR-509-3-5p	0	0	0	0	0	0	0	1
hsa-miR-520g-3p	0	0	0	0	0	0	0	1
hsa-miR-6506-3p	0	0	0	0	0	0	0	1
hsa-miR-376b-3p	0	0	0	0	0	0	0	1
hsa-miR-4768-5p	0	0	0	0	0	0	0	1
hsa-miR-6893-5p	0	0	0	0	0	0	0	1
hsa-miR-3683	0	0	0	0	0	0	0	1
hsa-miR-7153-5p	0	0	0	0	0	0	0	1
hsa-miR-6865-5p	0	0	0	0	0	0	0	1
hsa-miR-8485	0	0	0	0	0	0	0	1
hsa-miR-920	0	0	0	0	0	0	0	1
hsa-miR-302c-3p	0	0	0	0	0	0	0	1
hsa-miR-5705	0	0	0	0	0	0	0	1
hsa-miR-1296-3p	0	0	0	0	0	0	0	1
hsa-miR-384	0	0	0	0	0	0	0	1
hsa-miR-515-5p	0	0	0	0	0	0	0	1
hsa-miR-6884-5p	0	0	0	0	0	0	0	1
hsa-miR-6837-3p	0	0	0	0	0	0	0	1
hsa-miR-202-5p	0	0	0	0	0	0	0	1
hsa-miR-6838-5p	0	0	0	0	0	0	0	1
hsa-miR-6848-5p	0	0	0	0	0	0	0	1
hsa-miR-205-5p	0	0	0	0	0	0	0	1
hsa-miR-4436a	0	0	0	0	0	0	0	1
hsa-miR-1266-3p	0	0	0	0	0	0	0	1
hsa-miR-367-3p	0	0	0	0	0	0	0	1
hsa-miR-7150	0	0	0	0	0	0	0	1
hsa-miR-4538	0	0	0	0	0	0	0	1
hsa-miR-7156-5p	0	0	0	0	0	0	0	1
hsa-miR-3614-3p	0	0	0	0	0	0	0	1
hsa-miR-548ao-5p	0	0	0	0	0	0	0	1
hsa-miR-6739-5p	0	0	0	0	0	0	0	1
hsa-miR-6823-5p	0	0	0	0	0	0	0	1
hsa-miR-363-3p	0	0	0	0	0	0	0	1
hsa-miR-6787-5p	0	0	0	0	0	0	0	1
hsa-miR-4703-5p	0	0	0	0	0	0	0	1
hsa-miR-761	0	0	0	0	0	0	0	1
hsa-miR-7111-5p	0	0	0	0	0	0	0	1
hsa-miR-509-3p	0	0	0	0	0	0	0	1
hsa-miR-5697	0	0	0	0	0	0	0	1
hsa-miR-487a-3p	0	0	0	0	0	0	0	1
hsa-miR-4715-3p	0	0	0	0	0	0	0	1
hsa-miR-3199	0	0	0	0	0	0	0	1
hsa-miR-4704-3p	0	0	0	0	0	0	0	1
hsa-miR-1915-5p	0	0	0	0	0	0	0	1
hsa-miR-6760-5p	0	0	0	0	0	0	0	1
hsa-miR-6124	0	0	0	0	0	0	0	1
hsa-miR-6716-5p	0	0	0	0	0	0	0	1
hsa-miR-493-3p	0	0	0	0	0	0	0	1
hsa-miR-2116-5p	0	0	0	0	0	0	0	1
hsa-miR-4449	0	0	0	0	0	0	0	1
hsa-miR-143-5p	0	0	0	0	0	0	0	1
hsa-miR-5010-5p	0	0	0	0	0	0	0	1
hsa-miR-4695-5p	0	0	0	0	0	0	0	1
hsa-miR-6735-3p	0	0	0	0	0	0	0	1
hsa-miR-6069	0	0	0	0	0	0	0	1
hsa-miR-4734	0	0	0	0	0	0	0	1
hsa-miR-328-5p	0	0	0	0	0	0	0	1
hsa-miR-6892-3p	0	0	0	0	0	0	0	1
hsa-miR-1182	0	0	0	0	0	0	0	1
hsa-miR-1234-3p	0	0	0	0	0	0	0	1
hsa-miR-4799-3p	0	0	0	0	0	0	0	1
hsa-miR-4298	0	0	0	0	0	0	0	1
hsa-miR-6513-5p	0	0	0	0	0	0	0	1
hsa-miR-8066	0	0	0	0	0	0	0	1
hsa-miR-4536-5p	0	0	0	0	0	0	0	1
hsa-miR-6796-5p	0	0	0	0	0	0	0	1
hsa-miR-507	0	0	0	0	0	0	0	1
hsa-miR-1260a	0	0	0	0	0	0	0	1
hsa-miR-4650-5p	0	0	0	0	0	0	0	1
hsa-miR-6852-3p	0	0	0	0	0	0	0	1
hsa-miR-3680-5p	0	0	0	0	0	0	0	1
hsa-miR-6128	0	0	0	0	0	0	0	1
hsa-miR-3137	0	0	0	0	0	0	0	1
hsa-miR-365a-3p	0	0	0	0	0	0	0	1
hsa-miR-543	0	0	0	0	0	0	0	1
hsa-miR-5009-5p	0	0	0	0	0	0	0	1
hsa-miR-6500-3p	0	0	0	0	0	0	0	1
hsa-miR-8078	0	0	0	0	0	0	0	1
hsa-miR-4533	0	0	0	0	0	0	0	1
hsa-miR-4766-5p	0	0	0	0	0	0	0	1
hsa-miR-4531	0	0	0	0	0	0	0	1
hsa-miR-624-3p	0	0	0	0	0	0	0	1
hsa-miR-4716-3p	0	0	0	0	0	0	0	1
hsa-miR-676-5p	0	0	0	0	0	0	0	1
hsa-miR-1273f	0	0	0	0	0	0	0	1
hsa-miR-5089-5p	0	0	0	0	0	0	0	1
hsa-miR-6820-5p	0	0	0	0	0	0	0	1
hsa-miR-499b-5p	0	0	0	0	0	0	0	1
hsa-miR-1909-3p	0	0	0	0	0	0	0	1
hsa-miR-5681a	0	0	0	0	0	0	0	1
hsa-miR-548ap-3p	0	0	0	0	0	0	0	1
hsa-miR-3196	0	0	0	0	0	0	0	1
hsa-miR-891b	0	0	0	0	0	0	0	1
hsa-miR-6504-3p	0	0	0	0	0	0	0	1
hsa-miR-378c	0	0	0	0	0	0	0	1
hsa-miR-1263	0	0	0	0	0	0	0	1
hsa-miR-3691-5p	0	0	0	0	0	0	0	1
hsa-miR-6834-5p	0	0	0	0	0	0	0	1
hsa-miR-1915-3p	0	0	0	0	0	0	0	1
hsa-miR-1203	0	0	0	0	0	0	0	1
hsa-miR-4264	0	0	0	0	0	0	0	1
hsa-miR-548i	0	0	0	0	0	0	0	1
hsa-miR-4738-3p	0	0	0	0	0	0	0	1
hsa-miR-511-5p	0	0	0	0	0	0	0	1
hsa-miR-6864-3p	0	0	0	0	0	0	0	1
hsa-miR-204-3p	0	0	0	0	0	0	0	1
hsa-miR-3622a-3p	0	0	0	0	0	0	0	1
hsa-miR-5704	0	0	0	0	0	0	0	1
hsa-miR-216b-3p	0	0	0	0	0	0	0	1
hsa-miR-657	0	0	0	0	0	0	0	1
hsa-miR-485-5p	0	0	0	0	0	0	0	1
hsa-miR-6761-3p	0	0	0	0	0	0	0	1
hsa-miR-3670	0	0	0	0	0	0	0	1
hsa-miR-5192	0	0	0	0	0	0	0	1
hsa-miR-6751-3p	0	0	0	0	0	0	0	1
hsa-miR-4530	0	0	0	0	0	0	0	1
hsa-miR-765	0	0	0	0	0	0	0	1
hsa-miR-770-5p	0	0	0	0	0	0	0	1
hsa-miR-526a	0	0	0	0	0	0	0	1
hsa-miR-2277-3p	0	0	0	0	0	0	0	1
hsa-miR-6833-3p	0	0	0	0	0	0	0	1
hsa-miR-4638-3p	0	0	0	0	0	0	0	1
hsa-miR-8063	0	0	0	0	0	0	0	1
hsa-miR-18b-3p	0	0	0	0	0	0	0	1
hsa-miR-6885-3p	0	0	0	0	0	0	0	1
hsa-miR-4312	0	0	0	0	0	0	0	1
hsa-miR-3689d	0	0	0	0	0	0	0	1
hsa-miR-4701-5p	0	0	0	0	0	0	0	1
hsa-miR-4440	0	0	0	0	0	0	0	1
hsa-miR-668-3p	0	0	0	0	0	0	0	1
hsa-miR-548h-5p	0	0	0	0	0	0	0	1
hsa-miR-493-5p	0	0	0	0	0	0	0	1
hsa-miR-6728-3p	0	0	0	0	0	0	0	1
hsa-miR-653-3p	0	0	0	0	0	0	0	1
hsa-miR-3191-3p	0	0	0	0	0	0	0	1
hsa-miR-6882-5p	0	0	0	0	0	0	0	1
hsa-miR-6778-3p	0	0	0	0	0	0	0	1
hsa-miR-3118	0	0	0	0	0	0	0	1
hsa-miR-655-5p	0	0	0	0	0	0	0	1
hsa-miR-374c-5p	0	0	0	0	0	0	0	1
hsa-miR-4438	0	0	0	0	0	0	0	1
hsa-miR-2681-5p	0	0	0	0	0	0	0	1
hsa-miR-6715b-3p	0	0	0	0	0	0	0	1
hsa-miR-96-3p	0	0	0	0	0	0	0	1
hsa-miR-4717-5p	0	0	0	0	0	0	0	1
hsa-miR-6132	0	0	0	0	0	0	0	1
hsa-miR-521	0	0	0	0	0	0	0	1
hsa-miR-4486	0	0	0	0	0	0	0	1
hsa-miR-6853-3p	0	0	0	0	0	0	0	1
hsa-miR-8070	0	0	0	0	0	0	0	1
hsa-miR-3186-5p	0	0	0	0	0	0	0	1
hsa-miR-4726-3p	0	0	0	0	0	0	0	1
hsa-miR-4745-3p	0	0	0	0	0	0	0	1
hsa-miR-1343-5p	0	0	0	0	0	0	0	1
hsa-miR-4725-5p	0	0	0	0	0	0	0	1
hsa-miR-3168	0	0	0	0	0	0	0	1
hsa-miR-548at-3p	0	0	0	0	0	0	0	1
hsa-miR-3191-5p	0	0	0	0	0	0	0	1
hsa-miR-300	0	0	0	0	0	0	0	1
hsa-miR-4678	0	0	0	0	0	0	0	1
hsa-miR-3116	0	0	0	0	0	0	0	1
hsa-miR-6731-5p	0	0	0	0	0	0	0	1
hsa-miR-520g-5p	0	0	0	0	0	0	0	1
hsa-miR-6826-3p	0	0	0	0	0	0	0	1
hsa-miR-526b-3p	0	0	0	0	0	0	0	1
hsa-miR-367-5p	0	0	0	0	0	0	0	1
hsa-miR-488-3p	0	0	0	0	0	0	0	1
hsa-miR-4792	0	0	0	0	0	0	0	1
hsa-miR-6809-5p	0	0	0	0	0	0	0	1
hsa-miR-3911	0	0	0	0	0	0	0	1
hsa-miR-665	0	0	0	0	0	0	0	1
hsa-miR-4256	0	0	0	0	0	0	0	1
hsa-miR-7106-5p	0	0	0	0	0	0	0	1
hsa-miR-3157-3p	0	0	0	0	0	0	0	1
hsa-miR-7702	0	0	0	0	0	0	0	1
hsa-miR-6846-3p	0	0	0	0	0	0	0	1
hsa-miR-516a-5p	0	0	0	0	0	0	0	1
hsa-miR-5581-5p	0	0	0	0	0	0	0	1
hsa-miR-6780a-5p	0	0	0	0	0	0	0	1
hsa-miR-4524a-3p	0	0	0	0	0	0	0	1
hsa-miR-6842-5p	0	0	0	0	0	0	0	1
hsa-miR-6800-5p	0	0	0	0	0	0	0	1
hsa-miR-5691	0	0	0	0	0	0	0	1
hsa-miR-3121-3p	0	0	0	0	0	0	0	1
hsa-miR-4652-5p	0	0	0	0	0	0	0	1
hsa-miR-8086	0	0	0	0	0	0	0	1
hsa-miR-6800-3p	0	0	0	0	0	0	0	1
hsa-miR-936	0	0	0	0	0	0	0	1
hsa-miR-6793-5p	0	0	0	0	0	0	0	1
hsa-miR-6767-3p	0	0	0	0	0	0	0	1
hsa-miR-6784-5p	0	0	0	0	0	0	0	1
hsa-miR-4655-5p	0	0	0	0	0	0	0	1
hsa-miR-4330	0	0	0	0	0	0	0	1
hsa-miR-4321	0	0	0	0	0	0	0	1
hsa-miR-3144-5p	0	0	0	0	0	0	0	1
hsa-miR-449a	0	0	0	0	0	0	0	1
hsa-miR-4514	0	0	0	0	0	0	0	1
hsa-miR-26b-3p	3.04668	3.0267	8.10079	0	3.0367	4.0504	0.4156	1
hsa-miR-4655-3p	0	0	0	0	0	0	0	1
hsa-miR-150-5p	0	0	0	0	0	0	0	1
hsa-miR-216a-5p	0	0	0	0	0	0	0	1
hsa-miR-4329	0	0	0	0	0	0	0	1
hsa-miR-6880-3p	0	0	0	0	0	0	0	1
hsa-miR-4786-5p	0	0	0	0	0	0	0	1
hsa-miR-6758-3p	0	0	0	0	0	0	0	1
hsa-miR-548ak	0	0	0	0	0	0	0	1
hsa-miR-3916	0	0	0	0	0	0	0	1
hsa-miR-519a-3p	0	0	0	0	0	0	0	1
hsa-miR-6790-5p	0	0	0	0	0	0	0	1
hsa-miR-5589-5p	0	0	0	0	0	0	0	1
hsa-miR-3189-3p	0	0	0	0	0	0	0	1
hsa-miR-649	0	0	0	0	0	0	0	1
hsa-miR-639	0	0	0	0	0	0	0	1
hsa-miR-631	0	0	0	0	0	0	0	1
hsa-miR-4694-5p	0	0	0	0	0	0	0	1
hsa-miR-4795-5p	0	0	0	0	0	0	0	1
hsa-miR-3921	0	0	0	0	0	0	0	1
hsa-miR-4266	0	0	0	0	0	0	0	1
hsa-miR-5188	0	0	0	0	0	0	0	1
hsa-miR-3151-5p	0	0	0	0	0	0	0	1
hsa-miR-1178-5p	0	0	0	0	0	0	0	1
hsa-miR-7-2-3p	0	0	0	0	0	0	0	1
hsa-miR-548aq-5p	0	0	0	0	0	0	0	1
hsa-miR-759	0	0	0	0	0	0	0	1
hsa-miR-524-3p	0	0	0	0	0	0	0	1
hsa-miR-1281	0	0	0	0	0	0	0	1
hsa-miR-614	0	0	0	0	0	0	0	1
hsa-miR-6509-3p	0	0	0	0	0	0	0	1
hsa-miR-548bb-3p	0	0	0	0	0	0	0	1
hsa-miR-6832-3p	0	0	0	0	0	0	0	1
hsa-miR-3653-5p	0	0	0	0	0	0	0	1
hsa-miR-891a-5p	0	0	0	0	0	0	0	1
hsa-miR-362-3p	0	0	0	0	0	0	0	1
hsa-miR-4652-3p	0	0	0	0	0	0	0	1
hsa-miR-1279	0	0	0	0	0	0	0	1
hsa-miR-567	0	0	0	0	0	0	0	1
hsa-miR-1185-1-3p	0	0	0	0	0	0	0	1
hsa-miR-3145-5p	0	0	0	0	0	0	0	1
hsa-miR-654-3p	0	0	0	0	0	0	0	1
hsa-miR-5187-3p	0	0	0	0	0	0	0	1
hsa-miR-1236-5p	0	0	0	0	0	0	0	1
hsa-miR-4751	0	0	0	0	0	0	0	1
hsa-miR-1245b-3p	0	0	0	0	0	0	0	1
hsa-miR-433-3p	0	0	0	0	0	0	0	1
hsa-miR-4436b-3p	0	0	0	0	0	0	0	1
hsa-miR-145-3p	0	0	0	0	0	0	0	1
hsa-miR-381-3p	0	0	0	0	0	0	0	1
hsa-miR-4421	0	0	0	0	0	0	0	1
hsa-miR-373-5p	0	0	0	0	0	0	0	1
hsa-miR-1199-3p	0	0	0	0	0	0	0	1
hsa-miR-1972	0	0	0	0	0	0	0	1
hsa-miR-539-3p	0	0	0	0	0	0	0	1
hsa-miR-3972	0	0	0	0	0	0	0	1
hsa-miR-4260	0	0	0	0	0	0	0	1
hsa-miR-7112-5p	0	0	0	0	0	0	0	1
hsa-miR-5197-3p	0	0	0	0	0	0	0	1
hsa-miR-3193	0	0	0	0	0	0	0	1
hsa-miR-205-3p	0	0	0	0	0	0	0	1
hsa-miR-3678-5p	0	0	0	0	0	0	0	1
hsa-miR-1267	0	0	0	0	0	0	0	1
hsa-miR-6738-5p	0	0	0	0	0	0	0	1
hsa-miR-4642	0	0	0	0	0	0	0	1
hsa-miR-4291	0	0	0	0	0	0	0	1
hsa-miR-4270	0	0	0	0	0	0	0	1
hsa-miR-1911-5p	0	0	0	0	0	0	0	1
hsa-miR-9500	0	0	0	0	0	0	0	1
hsa-miR-4540	0	0	0	0	0	0	0	1
hsa-miR-519c-3p	0	0	0	0	0	0	0	1
hsa-miR-675-3p	0	0	0	0	0	0	0	1
hsa-miR-3165	0	0	0	0	0	0	0	1
hsa-miR-6768-5p	0	0	0	0	0	0	0	1
hsa-miR-4446-3p	0	0	0	0	0	0	0	1
hsa-miR-5186	0	0	0	0	0	0	0	1
hsa-miR-1236-3p	0	0	0	0	0	0	0	1
hsa-miR-3659	0	0	0	0	0	0	0	1
hsa-miR-3120-3p	0	0	0	0	0	0	0	1
hsa-miR-346	0	0	0	0	0	0	0	1
hsa-miR-4709-3p	0	0	0	0	0	0	0	1
hsa-miR-1247-3p	0	0	0	0	0	0	0	1
hsa-miR-545-3p	0	0	0	0	0	0	0	1
hsa-miR-6131	0	0	0	0	0	0	0	1
hsa-miR-1468-5p	0	0	0	0	0	0	0	1
hsa-miR-2681-3p	0	0	0	0	0	0	0	1
hsa-miR-4766-3p	0	0	0	0	0	0	0	1
hsa-miR-379-3p	0	0	0	0	0	0	0	1
hsa-miR-2467-5p	0	0	0	0	0	0	0	1
hsa-miR-4469	0	0	0	0	0	0	0	1
hsa-miR-3178	0	0	0	0	0	0	0	1
hsa-miR-3675-5p	0	0	0	0	0	0	0	1
hsa-miR-6737-5p	0	0	0	0	0	0	0	1
hsa-miR-890	0	0	0	0	0	0	0	1
hsa-miR-5008-3p	0	0	0	0	0	0	0	1
hsa-miR-8084	0	0	0	0	0	0	0	1
hsa-miR-6723-5p	0	0	0	0	0	0	0	1
hsa-miR-4782-3p	0	0	0	0	0	0	0	1
hsa-miR-363-5p	0	0	0	0	0	0	0	1
hsa-miR-5571-3p	0	0	0	0	0	0	0	1
hsa-miR-8087	0	0	0	0	0	0	0	1
hsa-miR-6794-5p	0	0	0	0	0	0	0	1
hsa-miR-7106-3p	0	0	0	0	0	0	0	1
hsa-miR-6865-3p	0	0	0	0	0	0	0	1
hsa-miR-212-3p	0	0	0	0	0	0	0	1
hsa-miR-4731-3p	0	0	0	0	0	0	0	1
hsa-miR-6807-3p	0	0	0	0	0	0	0	1
hsa-miR-1193	0	0	0	0	0	0	0	1
hsa-miR-517-5p	0	0	0	0	0	0	0	1
hsa-miR-4707-3p	0	0	0	0	0	0	0	1
hsa-miR-4307	0	0	0	0	0	0	0	1
hsa-miR-6755-5p	0	0	0	0	0	0	0	1
hsa-miR-4641	0	0	0	0	0	0	0	1
hsa-miR-2115-3p	0	0	0	0	0	0	0	1
hsa-miR-8062	0	0	0	0	0	0	0	1
hsa-miR-6728-5p	0	0	0	0	0	0	0	1
hsa-miR-6766-3p	0	0	0	0	0	0	0	1
hsa-miR-382-3p	0	0	0	0	0	0	0	1
hsa-miR-4635	0	0	0	0	0	0	0	1
hsa-miR-511-3p	0	0	0	0	0	0	0	1
hsa-miR-7851-3p	0	0	0	0	0	0	0	1
hsa-miR-548ax	0	0	0	0	0	0	0	1
hsa-miR-6768-3p	0	0	0	0	0	0	0	1
hsa-miR-4304	0	0	0	0	0	0	0	1
hsa-miR-3065-5p	0	0	0	0	0	0	0	1
hsa-miR-7109-3p	0	0	0	0	0	0	0	1
hsa-miR-516a-3p	0	0	0	0	0	0	0	1
hsa-miR-345-3p	0	0	0	0	0	0	0	1
hsa-miR-6816-5p	0	0	0	0	0	0	0	1
hsa-miR-6511a-5p	0	0	0	0	0	0	0	1
hsa-miR-3606-3p	0	0	0	0	0	0	0	1
hsa-miR-7154-5p	0	0	0	0	0	0	0	1
hsa-miR-4300	0	0	0	0	0	0	0	1
hsa-miR-3658	0	0	0	0	0	0	0	1
hsa-miR-5003-3p	0	0	0	0	0	0	0	1
hsa-miR-7703	0	0	0	0	0	0	0	1
hsa-miR-4715-5p	0	0	0	0	0	0	0	1
hsa-miR-6781-3p	0	0	0	0	0	0	0	1
hsa-miR-6850-3p	0	0	0	0	0	0	0	1
hsa-miR-875-3p	0	0	0	0	0	0	0	1
hsa-miR-6798-3p	0	0	0	0	0	0	0	1
hsa-miR-5583-3p	0	0	0	0	0	0	0	1
hsa-miR-517b-3p	0	0	0	0	0	0	0	1
hsa-miR-3180-5p	0	0	0	0	0	0	0	1
hsa-miR-6764-3p	0	0	0	0	0	0	0	1
hsa-miR-431-5p	0	0	0	0	0	0	0	1
hsa-miR-1207-3p	0	0	0	0	0	0	0	1
hsa-miR-6769a-3p	0	0	0	0	0	0	0	1
hsa-miR-6748-5p	0	0	0	0	0	0	0	1
hsa-miR-523-3p	0	0	0	0	0	0	0	1
hsa-miR-548bb-5p	0	0	0	0	0	0	0	1
hsa-miR-219b-3p	0	0	0	0	0	0	0	1
hsa-miR-512-5p	0	0	0	0	0	0	0	1
hsa-miR-620	0	0	0	0	0	0	0	1
hsa-miR-3936	0	0	0	0	0	0	0	1
hsa-miR-4718	0	0	0	0	0	0	0	1
hsa-miR-4712-5p	0	0	0	0	0	0	0	1
hsa-miR-3973	0	0	0	0	0	0	0	1
hsa-miR-6890-3p	0	0	0	0	0	0	0	1
hsa-miR-4778-3p	0	0	0	0	0	0	0	1
hsa-miR-6815-5p	0	0	0	0	0	0	0	1
hsa-miR-6819-3p	0	0	0	0	0	0	0	1
hsa-miR-585-3p	0	0	0	0	0	0	0	1
hsa-miR-4306	0	0	0	0	0	0	0	1
hsa-miR-6506-5p	0	0	0	0	0	0	0	1
hsa-miR-4667-5p	0	0	0	0	0	0	0	1
hsa-miR-6887-3p	0	0	0	0	0	0	0	1
hsa-miR-5006-5p	0	0	0	0	0	0	0	1
hsa-miR-3621	0	0	0	0	0	0	0	1
hsa-miR-1271-5p	0	0	0	0	0	0	0	1
hsa-miR-1911-3p	0	0	0	0	0	0	0	1
hsa-miR-6753-3p	0	0	0	0	0	0	0	1
hsa-miR-5586-5p	0	0	0	0	0	0	0	1
hsa-miR-7973	0	0	0	0	0	0	0	1
hsa-miR-5591-3p	0	0	0	0	0	0	0	1
hsa-miR-5707	0	0	0	0	0	0	0	1
hsa-miR-5590-3p	0	0	0	0	0	0	0	1
hsa-miR-4690-5p	0	0	0	0	0	0	0	1
hsa-miR-4507	0	0	0	0	0	0	0	1
hsa-miR-6893-3p	0	0	0	0	0	0	0	1
hsa-miR-6742-3p	0	0	0	0	0	0	0	1
hsa-miR-7155-3p	0	0	0	0	0	0	0	1
hsa-miR-6089	0	0	0	0	0	0	0	1
hsa-miR-508-3p	0	0	0	0	0	0	0	1
hsa-miR-6841-5p	0	0	0	0	0	0	0	1
hsa-miR-4669	0	0	0	0	0	0	0	1
hsa-miR-4633-5p	0	0	0	0	0	0	0	1
hsa-miR-4670-3p	0	0	0	0	0	0	0	1
hsa-miR-508-5p	0	0	0	0	0	0	0	1
hsa-miR-4659b-5p	0	0	0	0	0	0	0	1
hsa-miR-580-3p	0	0	0	0	0	0	0	1
hsa-miR-551a	0	0	0	0	0	0	0	1
hsa-miR-147a	0	0	0	0	0	0	0	1
hsa-miR-329-5p	0	0	0	0	0	0	0	1
hsa-miR-3153	0	0	0	0	0	0	0	1
hsa-miR-296-5p	0	0	0	0	0	0	0	1
hsa-miR-4267	0	0	0	0	0	0	0	1
hsa-miR-5194	0	0	0	0	0	0	0	1
hsa-miR-3617-5p	0	0	0	0	0	0	0	1
hsa-miR-4657	0	0	0	0	0	0	0	1
hsa-miR-6508-5p	0	0	0	0	0	0	0	1
hsa-miR-199a-3p	0	0	0	0	0	0	0	1
hsa-miR-129-1-3p	0	0	0	0	0	0	0	1
hsa-miR-4283	0	0	0	0	0	0	0	1
hsa-miR-135a-5p	0	0	0	0	0	0	0	1
hsa-miR-187-3p	0	0	0	0	0	0	0	1
hsa-miR-4263	0	0	0	0	0	0	0	1
hsa-miR-4697-3p	0	0	0	0	0	0	0	1
hsa-miR-5690	0	0	0	0	0	0	0	1
hsa-miR-5708	0	0	0	0	0	0	0	1
hsa-miR-4747-5p	0	0	0	0	0	0	0	1
hsa-miR-4727-3p	0	0	0	0	0	0	0	1
hsa-miR-626	0	0	0	0	0	0	0	1
hsa-miR-648	0	0	0	0	0	0	0	1
hsa-miR-4278	0	0	0	0	0	0	0	1
hsa-miR-7109-5p	0	0	0	0	0	0	0	1
hsa-miR-342-5p	0	0	0	0	0	0	0	1
hsa-miR-5587-3p	0	0	0	0	0	0	0	1
hsa-miR-1910-3p	0	0	0	0	0	0	0	1
hsa-miR-593-5p	0	0	0	0	0	0	0	1
hsa-miR-4494	0	0	0	0	0	0	0	1
hsa-miR-889-3p	0	0	0	0	0	0	0	1
hsa-miR-378j	0	0	0	0	0	0	0	1
hsa-miR-4759	0	0	0	0	0	0	0	1
hsa-miR-4661-3p	0	0	0	0	0	0	0	1
hsa-miR-1914-5p	0	0	0	0	0	0	0	1
hsa-miR-4638-5p	0	0	0	0	0	0	0	1
hsa-miR-5196-5p	0	0	0	0	0	0	0	1
hsa-miR-3125	0	0	0	0	0	0	0	1
hsa-miR-518f-3p	0	0	0	0	0	0	0	1
hsa-miR-34b-3p	0	0	0	0	0	0	0	1
hsa-miR-144-5p	0	0	0	0	0	0	0	1
hsa-miR-548aj-5p	0	0	0	0	0	0	0	1
hsa-miR-548ah-5p	0	0	0	0	0	0	0	1
hsa-miR-6771-5p	0	0	0	0	0	0	0	1
hsa-miR-4709-5p	0	0	0	0	0	0	0	1
hsa-miR-4501	0	0	0	0	0	0	0	1
hsa-miR-338-5p	0	0	0	0	0	0	0	1
hsa-miR-4722-5p	0	0	0	0	0	0	0	1
hsa-miR-6766-5p	0	0	0	0	0	0	0	1
hsa-miR-5088-5p	0	0	0	0	0	0	0	1
hsa-miR-8069	0	0	0	0	0	0	0	1
hsa-miR-2278	0	0	0	0	0	0	0	1
hsa-miR-147b	0	0	0	0	0	0	0	1
hsa-miR-3145-3p	0	0	0	0	0	0	0	1
hsa-miR-3619-5p	0	0	0	0	0	0	0	1
hsa-miR-4679	0	0	0	0	0	0	0	1
hsa-miR-33b-5p	0	0	0	0	0	0	0	1
hsa-miR-6879-3p	0	0	0	0	0	0	0	1
hsa-miR-1537-3p	0	0	0	0	0	0	0	1
hsa-miR-7978	0	0	0	0	0	0	0	1
hsa-miR-6081	0	0	0	0	0	0	0	1
hsa-miR-34c-5p	0	0	0	0	0	0	0	1
hsa-miR-2276-3p	0	0	0	0	0	0	0	1
hsa-miR-4761-5p	0	0	0	0	0	0	0	1
hsa-miR-3960	0	0	0	0	0	0	0	1
hsa-miR-3692-5p	0	0	0	0	0	0	0	1
hsa-miR-586	0	0	0	0	0	0	0	1
hsa-miR-6846-5p	0	0	0	0	0	0	0	1
hsa-miR-548ad-5p	0	0	0	0	0	0	0	1
hsa-miR-4422	0	0	0	0	0	0	0	1
hsa-miR-6511b-5p	0	0	0	0	0	0	0	1
hsa-miR-4680-5p	0	0	0	0	0	0	0	1
hsa-miR-2114-5p	0	0	0	0	0	0	0	1
hsa-miR-518c-5p	0	0	0	0	0	0	0	1
hsa-miR-617	0	0	0	0	0	0	0	1
hsa-miR-4753-5p	0	0	0	0	0	0	0	1
hsa-miR-6756-3p	0	0	0	0	0	0	0	1
hsa-miR-297	0	0	0	0	0	0	0	1
hsa-miR-4423-3p	0	0	0	0	0	0	0	1
hsa-miR-3943	0	0	0	0	0	0	0	1
hsa-miR-6856-5p	0	0	0	0	0	0	0	1
hsa-miR-4644	0	0	0	0	0	0	0	1
hsa-miR-1908-3p	0	0	0	0	0	0	0	1
hsa-miR-7159-5p	0	0	0	0	0	0	0	1
hsa-miR-611	0	0	0	0	0	0	0	1
hsa-miR-4684-5p	0	0	0	0	0	0	0	1
hsa-miR-548w	3.60062	3.43943	9.72094	0	3.52	4.8605	0.4655	1
hsa-miR-380-3p	0	0	0	0	0	0	0	1
hsa-miR-6762-5p	0	0	0	0	0	0	0	1
hsa-miR-6779-5p	0	0	0	0	0	0	0	1
hsa-miR-6080	0	0	0	0	0	0	0	1
hsa-miR-5095	0	0	0	0	0	0	0	1
hsa-miR-5585-5p	0	0	0	0	0	0	0	1
hsa-miR-488-5p	0	0	0	0	0	0	0	1
hsa-miR-3160-5p	0	0	0	0	0	0	0	1
hsa-miR-892c-3p	0	0	0	0	0	0	0	1
hsa-miR-3689e	0	0	0	0	0	0	0	1
hsa-miR-606	0	0	0	0	0	0	0	1
hsa-miR-6746-3p	0	0	0	0	0	0	0	1
hsa-miR-1225-5p	0	0	0	0	0	0	0	1
hsa-miR-6806-5p	0	0	0	0	0	0	0	1
hsa-miR-198	0	0	0	0	0	0	0	1
hsa-miR-4475	0	0	0	0	0	0	0	1
hsa-miR-5003-5p	0	0	0	0	0	0	0	1
hsa-miR-19b-2-5p	0	0	0	0	0	0	0	1
hsa-miR-5089-3p	0	0	0	0	0	0	0	1
hsa-miR-4716-5p	0	0	0	0	0	0	0	1
hsa-miR-4802-3p	0	0	0	0	0	0	0	1
hsa-miR-6769a-5p	0	0	0	0	0	0	0	1
hsa-miR-6818-3p	0	0	0	0	0	0	0	1
hsa-miR-4803	0	0	0	0	0	0	0	1
hsa-miR-661	0	0	0	0	0	0	0	1
hsa-miR-7113-3p	0	0	0	0	0	0	0	1
hsa-miR-6078	0	0	0	0	0	0	0	1
hsa-miR-889-5p	0	0	0	0	0	0	0	1
hsa-miR-885-3p	0	0	0	0	0	0	0	1
hsa-miR-514a-3p	0	0	0	0	0	0	0	1
hsa-miR-519d-3p	0	0	0	0	0	0	0	1
hsa-miR-520b	0	0	0	0	0	0	0	1
[truncated: 588 more rows]
