# Supplementary material for: miR-98-5p contributes to cisplatin resistance in epithelial ovarian cancer by suppressing miR-152 biogenesis via targeting Dicer1
Source: Cell Death Dis. 2018 Apr 18;9(5):447. doi: 10.1038/s41419-018-0390-7 (PMC5906447; doi:10.1038/s41419-018-0390-7)
Supplement: Supplementary file 3 — miRNA sequencing data-si-NC and siDicer1 [file 41419_2018_390_MOESM3_ESM.xls]

## Sheet: Con-1,Con-2vsSi-Dicer-1,Si-Dice
miRNA_ID	Con-1	Con-2	Si-Dicer-1	Si-Dicer-2	Con-1,Con-2	Si-Dicer-1,Si-Dicer-2	log2(foldchange)	P-value
hsa-miR-3529-3p	12389.3	14964.5	2686.92	2783.68	13676.9	2735.3	-2.322	2.33154e-29
hsa-miR-27a-5p	1385.41	1367.24	5268.38	5335.42	1376.33	5301.9	1.9457	1.49418e-21
hsa-miR-4488	0	0	20.8386	9.96079	0	15.3997	10.5887	1.93324e-14
hsa-miR-1246	22.4346	30.4045	119.98	167.555	26.4196	143.768	2.4441	8.05611e-13
hsa-miR-3656	0	0	30.9422	9.96079	0	20.4515	10.998	2.09247e-12
hsa-miR-146a-5p	77.8287	105.247	338.47	426.891	91.5378	382.68	2.0637	3.75528e-12
hsa-miR-3182	7.33972	1.51335	207.123	163.997	4.4265	185.56	5.3896	1.01585e-11
hsa-miR-4791	4.29304	3.71458	28.4163	20.9888	4.0038	24.7026	2.6252	1.38363e-11
hsa-miR-5787	0	0	25.2589	8.18207	0	16.7205	10.7074	1.52583e-11
hsa-miR-503-5p	173.522	170.596	67.5676	63.3221	172.059	65.4449	-1.3946	1.66e-11
hsa-miR-4508	0	0	11.998	6.40336	0	9.2007	9.8456	2.13352e-11
hsa-miR-503-3p	7.06275	7.8419	0	0	7.4523	0	-9.5415	5.42056e-11
hsa-miR-652-5p	8.17063	5.77824	0	0	6.9744	0	-9.4459	1.93718e-10
hsa-miR-128-1-5p	6.37032	5.77824	0	0	6.0743	0	-9.2466	6.59834e-10
hsa-miR-365b-5p	30.8822	29.3039	9.47209	7.47059	30.093	8.4713	-1.8288	2.10142e-09
hsa-miR-26a-2-3p	10.1094	10.5934	32.2051	39.8431	10.3514	36.0241	1.7991	5.02139e-09
hsa-miR-20a-3p	5.26244	5.09035	0	0	5.1764	0	-9.0158	1.81237e-08
hsa-miR-152	6.09335	4.54005	0	0	5.3167	0	-9.0544	2.21096e-08
hsa-miR-4532	0	0	15.1554	3.91317	0	9.5343	9.897	4.21885e-08
hsa-miR-23b-5p	5.6779	3.71458	0	0	4.6962	0	-8.8754	5.59265e-08
hsa-miR-659-5p	3.87759	5.09035	0	0	4.484	0	-8.8086	6.973e-08
hsa-miR-6515-5p	5.26244	4.40247	0	0	4.8325	0	-8.9166	7.78295e-08
hsa-miR-935	4.57001	3.98974	0	0	4.2799	0	-8.7414	1.20023e-07
hsa-miR-4497	3.32365	0	95.3524	56.563	1.6618	75.9577	5.5144	1.27661e-07
hsa-miR-5001-3p	4.01607	4.12731	0	0	4.0717	0	-8.6695	2.96072e-07
hsa-miR-335-3p	16.0643	14.9959	0	3.55742	15.5301	1.7787	-3.1262	3.56635e-07
hsa-miR-23c	3.87759	3.98974	0	0	3.9337	0	-8.6197	4.77434e-07
hsa-miR-1299	3.32365	4.40247	0	0	3.8631	0	-8.5936	6.98607e-07
hsa-miR-3135b	2.07728	3.30185	12.6295	11.7395	2.6896	12.1845	2.1796	7.04083e-07
hsa-miR-625-3p	410.332	392.783	815.232	927.42	401.558	871.326	1.1176	7.22415e-07
hsa-miR-191-3p	4.15456	3.43943	0	0	3.797	0	-8.5687	8.69268e-07
hsa-miR-582-3p	62.8723	77.7311	164.183	181.784	70.3017	172.983	1.299	1.68262e-06
hsa-miR-199a-5p	188.478	184.353	89.0377	105.3	186.416	97.1688	-0.94	1.91423e-06
hsa-miR-129-5p	690.488	702.469	386.461	404.835	696.479	395.648	-0.8159	1.94012e-06
hsa-miR-548w	3.60062	3.43943	0	0	3.52	0	-8.4594	2.11496e-06
hsa-miR-3187-3p	3.32365	3.71458	0	0	3.5191	0	-8.4591	2.18437e-06
hsa-miR-27b-5p	19.6649	26.8275	6.9462	7.82633	23.2462	7.3863	-1.6541	2.31292e-06
hsa-miR-7704	10.6634	11.8316	225.436	48.381	11.2475	136.909	3.6055	3.30158e-06
hsa-miR-760	78.2442	53.2424	25.8904	17.0756	65.7433	21.483	-1.6136	3.49815e-06
hsa-miR-574-5p	3.46213	3.43943	0	0	3.4508	0	-8.4308	3.55603e-06
hsa-miR-139-3p	79.629	65.3491	32.8366	35.5742	72.4891	34.2054	-1.0835	3.62667e-06
hsa-miR-192-5p	167.29	187.242	368.78	381	177.266	374.89	1.0806	3.75929e-06
hsa-miR-548az-5p	3.18516	3.71458	0	0	3.4499	0	-8.4304	3.77171e-06
hsa-miR-29a-5p	3.18516	3.71458	0	0	3.4499	0	-8.4304	3.82061e-06
hsa-miR-1260b	45.5617	61.2218	209.649	140.518	53.3918	175.083	1.7134	4.40467e-06
hsa-miR-551b-3p	3.60062	3.16427	0	0	3.3824	0	-8.4019	6.19646e-06
hsa-miR-30e-3p	582.054	570.67	1104.45	1190.67	576.362	1147.56	0.9935	6.48678e-06
hsa-miR-4797-5p	3.04668	3.71458	0	0	3.3806	0	-8.4011	6.73366e-06
hsa-miR-941	1930.9	2099.29	1138.55	1220.55	2015.1	1179.55	-0.7726	7.2602e-06
hsa-miR-1290	1.80031	1.92608	10.735	7.47059	1.8632	9.1028	2.2885	7.95133e-06
hsa-miR-4659a-3p	4.43153	2.61397	0	0	3.5228	0	-8.4606	8.87506e-06
hsa-miR-7977	17.5876	19.2608	85.2489	48.0252	18.4242	66.6371	1.8547	8.9657e-06
hsa-miR-548n	3.60062	2.75154	0	0	3.1761	0	-8.3111	1.21697e-05
hsa-miR-766-3p	3.7391	2.75154	0	0	3.2453	0	-8.3422	1.2262e-05
hsa-miR-671-5p	32.821	33.9816	8.84062	16.3641	33.4013	12.6024	-1.4062	1.40827e-05
hsa-miR-1307-3p	1316.03	1395.03	822.178	795.084	1355.53	808.631	-0.7453	1.60049e-05
hsa-miR-548a-3p	2.07728	3.57701	0	0	2.8271	0	-8.1432	1.84957e-05
hsa-miR-301a-5p	34.4828	32.0555	13.8924	17.0756	33.2691	15.484	-1.1034	2.22175e-05
hsa-miR-4448	2.49274	2.20123	14.5239	7.82633	2.347	11.1751	2.2514	2.27877e-05
hsa-miR-6873-3p	2.35425	2.88912	0	0	2.6217	0	-8.0344	2.40503e-05
hsa-miR-497-5p	2.90819	2.33881	0	0	2.6235	0	-8.0353	2.43453e-05
hsa-miR-4645-3p	3.04668	2.88912	0	0	2.9679	0	-8.2133	2.73751e-05
hsa-miR-582-5p	1.80031	1.92608	6.31473	9.2493	1.8632	7.782	2.0624	3.46361e-05
hsa-miR-32-3p	37.1141	39.2095	20.2071	16.0084	38.1618	18.1078	-1.0755	3.46796e-05
hsa-miR-27a-3p	4730.24	4600.72	9033.85	8330.77	4665.48	8682.31	0.8961	4.2805e-05
hsa-miR-98-3p	2.90819	2.20123	0	0	2.5547	0	-7.997	4.43836e-05
hsa-miR-573	2.21576	2.75154	0	0	2.4836	0	-7.9563	4.43917e-05
hsa-miR-450a-2-3p	2.21576	2.88912	0	0	2.5524	0	-7.9957	4.47375e-05
hsa-miR-181c-3p	2.90819	2.75154	0	0	2.8299	0	-8.1446	4.52527e-05
hsa-miR-7641	7.75518	2.47639	238.697	23.479	5.1158	131.088	4.6794	5.14232e-05
hsa-miR-194-5p	17.1722	14.5832	39.1513	35.5742	15.8777	37.3627	1.2346	5.19867e-05
hsa-miR-3074-5p	1173.39	1148.63	2398.33	2107.06	1161.01	2252.7	0.9563	5.21468e-05
hsa-miR-23b-3p	320.87	306.659	179.338	203.485	313.764	191.411	-0.713	5.40434e-05
hsa-miR-181a-5p	335.688	347.382	613.792	682.67	341.535	648.231	0.9245	5.51876e-05
hsa-miR-6866-5p	1.93879	3.0267	0	0	2.4827	0	-7.9558	6.11404e-05
hsa-miR-4461	0	1.92608	8.84062	7.11485	0.963	7.9777	3.0504	6.17974e-05
hsa-miR-548am-3p	1.93879	3.16427	0	0	2.5515	0	-7.9952	6.48085e-05
hsa-miR-6515-3p	2.49274	2.33881	0	0	2.4158	0	-7.9164	6.76379e-05
hsa-miR-501-5p	2.49274	2.33881	0	0	2.4158	0	-7.9164	6.85026e-05
hsa-miR-190a-5p	2.76971	2.06366	0	0	2.4167	0	-7.9169	7.91172e-05
hsa-miR-181a-3p	223.654	197.836	392.776	404.835	210.745	398.805	0.9202	8.23381e-05
hsa-miR-183-3p	1.93879	2.88912	0	0	2.414	0	-7.9153	9.12514e-05
hsa-miR-1180-3p	161.751	155.875	97.8783	94.2717	158.813	96.075	-0.7251	9.22261e-05
hsa-miR-5701	45.8386	45.4005	138.293	92.1373	45.6196	115.215	1.3366	0.000114295
hsa-miR-378h	2.76971	2.61397	0	0	2.6918	0	-8.0724	0.000115058
hsa-miR-222-5p	2.76971	2.47639	0	0	2.6231	0	-8.0351	0.000121381
hsa-miR-365a-5p	74.6436	77.8687	35.994	47.3137	76.2562	41.6538	-0.8724	0.000135116
hsa-miR-548g-3p	3.32365	1.65093	0	0	2.4873	0	-7.9584	0.000175287
hsa-miR-1343-3p	2.07728	2.33881	0	0	2.208	0	-7.7866	0.000191922
hsa-miR-138-1-3p	4.01607	2.88912	10.735	10.3165	3.4526	10.5257	1.6082	0.000198748
hsa-miR-219b-5p	2.49274	1.92608	0	0	2.2094	0	-7.7875	0.00020504
hsa-miR-4318	10.8019	10.3183	25.2589	23.1233	10.5601	24.1911	1.1959	0.000238753
hsa-miR-4483	208.42	125.333	519.071	361.79	166.876	440.43	1.4001	0.000257451
hsa-miR-3605-5p	2.63122	1.65093	0	0	2.1411	0	-7.7422	0.000260725
hsa-miR-484	507.272	441.21	299.318	313.409	474.241	306.363	-0.6304	0.000291617
hsa-miR-148a-5p	21.1883	16.2341	9.47209	6.40336	18.7112	7.9377	-1.2371	0.00031846
hsa-miR-3174	2.07728	2.06366	0	0	2.0705	0	-7.6938	0.0003239
hsa-miR-937-3p	1.80031	2.33881	0	0	2.0696	0	-7.6932	0.000351739
hsa-miR-1-3p	1.38485	4.8152	0	0	3.1	0	-8.2761	0.000479755
hsa-miR-99b-3p	381.389	402.138	265.85	252.577	391.764	259.214	-0.5958	0.000479873
hsa-miR-92b-3p	451.462	396.772	271.533	288.151	424.117	279.842	-0.5998	0.000480666
hsa-miR-222-3p	536.354	487.298	323.946	357.165	511.826	340.555	-0.5878	0.000491052
hsa-miR-551b-5p	3.04668	1.37577	0	0	2.2112	0	-7.7887	0.000546234
hsa-miR-3200-3p	2.07728	1.92608	0	0	2.0017	0	-7.6451	0.000556014
hsa-miR-3130-5p	1.93879	1.92608	0	0	1.9324	0	-7.5942	0.000571353
hsa-miR-188-5p	1.80031	2.20123	0	0	2.0008	0	-7.6444	0.000576974
hsa-miR-4683	1.80031	2.06366	0	0	1.932	0	-7.594	0.000579781
hsa-miR-30a-3p	1915.81	1608.69	3027.28	3169.31	1762.25	3098.3	0.8141	0.000604704
hsa-miR-5582-3p	2.21576	1.65093	0	0	1.9333	0	-7.5949	0.000627391
hsa-miR-195-3p	10.8019	9.35525	22.733	22.056	10.0786	22.3945	1.1518	0.000627699
hsa-miR-6783-3p	1.52334	2.47639	0	0	1.9999	0	-7.6438	0.000732116
hsa-miR-6868-3p	1.38485	2.61397	0	0	1.9994	0	-7.6434	0.000905239
hsa-miR-1273g-3p	0	0	19.5757	0	0	9.7879	9.9349	0.000907274
hsa-miR-219a-1-3p	1.38485	2.61397	0	0	1.9994	0	-7.6434	0.000918067
hsa-miR-200a-3p	44.8692	46.9138	77.0397	101.031	45.8915	89.0353	0.9562	0.000996694
hsa-miR-4797-3p	1.80031	1.7885	0	0	1.7944	0	-7.4874	0.00100247
hsa-miR-6505-5p	1.66182	2.06366	0	0	1.8627	0	-7.5413	0.00101409
hsa-miR-4788	2.07728	1.65093	0	0	1.8641	0	-7.5423	0.00101491
hsa-miR-105-5p	2.07728	1.65093	0	0	1.8641	0	-7.5423	0.00102509
hsa-miR-9-3p	2.07728	1.51335	0	0	1.7953	0	-7.4881	0.00105984
hsa-miR-550b-2-5p	2.21576	1.51335	0	0	1.8646	0	-7.5427	0.00113406
hsa-miR-3149	2.21576	1.37577	0	0	1.7958	0	-7.4885	0.00122168
hsa-miR-24-1-5p	2.21576	1.37577	0	0	1.7958	0	-7.4885	0.00123398
hsa-miR-2277-5p	14.541	14.0329	6.31473	7.47059	14.287	6.8927	-1.0516	0.00134327
hsa-miR-3195	0	0	16.4183	0	0	8.2091	9.6811	0.00135113
hsa-miR-200b-3p	261.876	331.011	510.862	578.793	296.443	544.827	0.878	0.00139194
hsa-miR-139-5p	1238.61	1601.67	860.066	971.532	1420.14	915.799	-0.6329	0.00148883
hsa-miR-548l	1.66182	1.7885	0	0	1.7252	0	-7.4306	0.00165856
hsa-miR-4516	0	0	15.1554	0	0	7.5777	9.5656	0.00170273
hsa-miR-1976	1.52334	1.92608	0	0	1.7247	0	-7.4302	0.00172367
hsa-miR-4755-5p	2.07728	1.37577	0	0	1.7265	0	-7.4317	0.00191148
hsa-miR-2682-3p	2.07728	1.37577	0	0	1.7265	0	-7.4317	0.0019301
hsa-miR-1278	11.0788	8.80494	18.3127	24.5462	9.9419	21.4294	1.108	0.00198503
hsa-miR-425-5p	243.319	293.039	165.446	189.966	268.179	177.706	-0.5937	0.00227309
hsa-let-7a-2-3p	38.2219	40.5853	26.5219	20.6331	39.4036	23.5775	-0.7409	0.00255264
hsa-miR-5000-3p	1.52334	1.7885	0	0	1.6559	0	-7.3715	0.00286277
hsa-miR-3170	1.52334	1.7885	0	0	1.6559	0	-7.3715	0.00288345
hsa-miR-5579-3p	1.52334	1.65093	0	0	1.5871	0	-7.3102	0.00292336
hsa-miR-2682-5p	99.5709	115.978	62.5158	76.4846	107.775	69.5002	-0.6329	0.00293848
hsa-miR-3938	1.52334	1.65093	0	0	1.5871	0	-7.3102	0.00294908
hsa-miR-548ay-3p	1.38485	1.92608	0	0	1.6555	0	-7.3711	0.00302325
hsa-miR-301b-5p	1.38485	1.92608	0	0	1.6555	0	-7.3711	0.00304886
hsa-miR-4787-3p	1.93879	1.37577	0	0	1.6573	0	-7.3727	0.00308987
hsa-miR-486-3p	6.37032	6.19097	11.3665	17.0756	6.2806	14.2211	1.1791	0.00311005
hsa-miR-424-3p	782.026	829.315	522.228	622.549	805.67	572.389	-0.4932	0.00361165
hsa-miR-1261	3.32365	0	34.0995	8.89356	1.6618	21.4965	3.6933	0.00370858
hsa-miR-4485-3p	0	0	0	5.33614	0	2.6681	8.0597	0.00385064
hsa-miR-1268a	69.1042	40.4477	116.191	117.395	54.776	116.793	1.0923	0.00424516
hsa-miR-29a-3p	4971.35	4687.94	7303.62	7772.97	4829.65	7538.3	0.6423	0.00424635
hsa-miR-1237-3p	1.52334	1.51335	0	0	1.5183	0	-7.2463	0.0047516
hsa-miR-592	1.52334	1.51335	0	0	1.5183	0	-7.2463	0.0047811
hsa-miR-7111-3p	1.38485	1.65093	0	0	1.5179	0	-7.2459	0.00487869
hsa-miR-7706	38.7759	46.7762	29.0478	24.1905	42.776	26.6191	-0.6843	0.00503904
hsa-miR-5010-3p	15.0949	16.6468	8.20915	9.60504	15.8709	8.9071	-0.8334	0.00507685
hsa-miR-1268b	33.5134	32.1931	82.723	53.0056	32.8533	67.8643	1.0466	0.00518536
hsa-let-7e-3p	19.3879	19.9487	10.735	12.8067	19.6683	11.7708	-0.7407	0.00626159
hsa-miR-30b-3p	15.2334	13.4826	27.1533	25.9692	14.358	26.5613	0.8875	0.00631734
hsa-miR-629-5p	59.2717	48.152	92.1951	91.7815	53.7118	91.9883	0.7762	0.00645708
hsa-miR-194-3p	0	0	0	4.26891	0	2.1345	7.7378	0.00720323
hsa-miR-3150a-5p	1.38485	1.37577	0	0	1.3803	0	-7.1088	0.00783894
hsa-miR-155-3p	0	0	0	3.91317	0	1.9566	7.6122	0.00904545
hsa-miR-135b-3p	6.37032	5.77824	0	3.55742	6.0743	1.7787	-1.7719	0.00911418
hsa-miR-942-5p	18.9725	16.0965	32.8366	29.8824	17.5345	31.3595	0.8387	0.00980842
hsa-miR-22-5p	33.375	33.5688	52.4123	57.6303	33.4719	55.0213	0.717	0.0111041
hsa-miR-4531	0	0	0	3.55742	0	1.7787	7.4747	0.0115218
hsa-miR-4426	0	0	6.31473	0	0	3.1574	8.3026	0.0115733
hsa-miR-1291	0	0	0	3.55742	0	1.7787	7.4747	0.0116295
hsa-miR-200b-5p	0	0	0	3.55742	0	1.7787	7.4747	0.0117383
hsa-miR-429	12.7406	12.3819	23.996	21.7003	12.5613	22.8481	0.8631	0.0121069
hsa-miR-28-5p	95.8318	107.173	166.709	157.95	101.502	162.329	0.6774	0.0127727
hsa-miR-34a-5p	241.38	223.425	343.521	366.059	232.403	354.79	0.6103	0.0131362
hsa-miR-4454	13.4331	9.49282	37.8884	17.7871	11.463	27.8377	1.2801	0.0152909
hsa-miR-125b-5p	3845.6	3604.66	5753.35	5356.41	3725.13	5554.88	0.5765	0.0155251
hsa-miR-29b-3p	887.552	1000.05	759.031	631.798	943.801	695.414	-0.4406	0.01585
hsa-miR-130b-5p	257.444	192.195	169.235	144.076	224.82	156.655	-0.5212	0.0165707
hsa-miR-301b-3p	2.90819	3.85216	6.31473	8.89356	3.3802	7.6041	1.1697	0.016738
hsa-miR-1303	43.2074	45.4005	27.7848	34.507	44.304	31.1459	-0.5084	0.0171051
hsa-miR-574-3p	83.2297	91.3512	68.1991	57.6303	87.2904	62.9147	-0.4724	0.0175925
hsa-miR-331-3p	65.3651	67.4128	47.9919	50.5154	66.3889	49.2537	-0.4307	0.0176661
hsa-miR-23a-5p	5.95487	6.19097	10.735	12.451	6.0729	11.593	0.9328	0.0208187
hsa-miR-186-5p	582.885	518.253	765.345	909.278	550.569	837.312	0.6048	0.0218052
hsa-miR-664a-3p	5.81638	8.80494	0	4.26891	7.3107	2.1345	-1.7761	0.0220487
hsa-miR-4521	454.647	164.542	802.602	611.165	309.594	706.884	1.1911	0.0222051
hsa-miR-3662	8.58609	11.2813	18.3127	17.7871	9.9337	18.0499	0.8616	0.023321
hsa-miR-589-5p	149.564	193.296	126.926	122.731	171.43	124.829	-0.4577	0.0235199
hsa-miR-1287-5p	33.5134	33.2937	21.4701	26.3249	33.4035	23.8975	-0.4831	0.0270355
hsa-miR-362-5p	15.3719	16.2341	11.3665	9.60504	15.803	10.4858	-0.5918	0.0283431
hsa-miR-16-5p	922.035	910.348	1280	1385.26	916.192	1332.63	0.5406	0.0288834
hsa-miR-584-5p	102.202	86.8112	71.9879	71.86	94.5066	71.9239	-0.3939	0.0289671
hsa-miR-125a-5p	1156.91	976.385	1499.75	1667.01	1066.65	1583.38	0.5699	0.0298327
hsa-miR-330-3p	113.973	129.735	71.3564	102.454	121.854	86.9052	-0.4876	0.0310673
hsa-miR-1227-3p	0	3.16427	0	0	1.5821	0	-7.3057	0.0319529
hsa-miR-92a-1-5p	62.3184	66.5873	89.0377	110.992	64.4528	100.015	0.6339	0.0323486
hsa-miR-16-1-3p	16.6182	14.0329	11.3665	8.89356	15.3255	10.13	-0.5973	0.033409
hsa-miR-2110	12.1867	11.9692	6.31473	8.89356	12.078	7.6041	-0.6675	0.0344713
hsa-miR-486-5p	52.209	48.7023	71.9879	80.7535	50.4557	76.3707	0.598	0.0354385
hsa-miR-3184-5p	144.025	135.789	105.456	116.328	139.907	110.892	-0.3353	0.0354724
hsa-miR-26a-1-3p	0	2.47639	0	0	1.2382	0	-6.9521	0.0360876
hsa-miR-182-5p	1372.67	1326.52	1806.01	2116.67	1349.6	1961.34	0.5393	0.036114
hsa-miR-296-3p	118.682	104.146	86.5118	88.2241	111.414	87.368	-0.3508	0.03679
hsa-miR-548o-3p	104.972	143.493	89.6692	92.1373	124.233	90.9032	-0.4506	0.039164
hsa-miR-505-5p	6.78578	4.40247	8.84062	12.451	5.5941	10.6458	0.9283	0.0400428
hsa-miR-199b-3p	354.384	284.647	498.864	457.84	319.515	478.352	0.5822	0.0409878
hsa-miR-4676-3p	2.35425	0	0	0	1.1771	0	-6.8791	0.0417913
hsa-miR-3679-5p	2.35425	0	0	0	1.1771	0	-6.8791	0.0421319
hsa-miR-138-5p	65.0881	61.3594	92.1951	94.2717	63.2237	93.2334	0.5604	0.0435958
hsa-miR-4671-3p	0	2.06366	0	0	1.0318	0	-6.689	0.0469075
hsa-miR-3929	0	2.06366	0	0	1.0318	0	-6.689	0.0472777
hsa-miR-452-5p	9.27852	14.4456	6.9462	7.47059	11.8621	7.2084	-0.7186	0.0473726
hsa-miR-3919	9.83246	11.6941	15.1554	21.3445	10.7633	18.2499	0.7618	0.0480438
hsa-miR-29c-3p	7.89366	9.6304	16.4183	14.2297	8.762	15.324	0.8065	0.0494102
hsa-miR-25-5p	20.7728	18.1602	11.3665	15.6527	19.4665	13.5096	-0.527	0.0498643
hsa-miR-1301-3p	29.0819	33.7064	19.5757	25.9692	31.3942	22.7724	-0.4632	0.0510671
hsa-miR-30b-5p	264.922	249.84	352.993	376.02	257.381	364.507	0.502	0.0514327
hsa-miR-148b-5p	23.681	23.6633	40.4143	33.7955	23.6722	37.1049	0.6484	0.0532938
hsa-miR-6733-5p	0	1.7885	0	0	0.8942	0	-6.4825	0.0554245
hsa-miR-628-3p	0	1.7885	0	0	0.8942	0	-6.4825	0.0558365
hsa-miR-449c-5p	4.57001	6.05339	0	3.91317	5.3117	1.9566	-1.4408	0.0559148
hsa-miR-610	0	1.7885	0	0	0.8942	0	-6.4825	0.0562566
hsa-miR-450b-5p	148.733	172.247	132.609	124.154	160.49	128.381	-0.322	0.0563162
hsa-miR-193b-3p	106.772	115.152	87.1433	92.493	110.962	89.8182	-0.305	0.0564756
hsa-miR-6827-5p	1.80031	0	0	0	0.9002	0	-6.4922	0.0565491
hsa-miR-450a-1-3p	0	1.7885	0	0	0.8942	0	-6.4825	0.0566802
hsa-miR-6724-5p	1.80031	0	0	0	0.9002	0	-6.4922	0.0569693
hsa-miR-92b-5p	16.7567	21.8748	13.8924	13.1625	19.3158	13.5274	-0.5139	0.0570968
hsa-miR-5579-5p	1.80031	0	0	0	0.9002	0	-6.4922	0.0573817
hsa-miR-942-3p	0	1.92608	0	0	0.963	0	-6.5895	0.0575178
hsa-miR-939-5p	1.80031	0	0	0	0.9002	0	-6.4922	0.0578151
hsa-miR-589-3p	0	1.92608	0	0	0.963	0	-6.5895	0.0579234
hsa-miR-550a-3-5p	1.93879	0	0	0	0.9694	0	-6.599	0.0581759
hsa-miR-212-5p	1.80031	0	0	0	0.9002	0	-6.4922	0.0582515
hsa-let-7g-3p	0	1.92608	0	0	0.963	0	-6.5895	0.0583157
hsa-miR-99a-3p	1.93879	0	0	0	0.9694	0	-6.599	0.058588
hsa-miR-361-3p	698.243	780.888	586.638	641.404	739.566	614.021	-0.2684	0.0599707
hsa-miR-196a-5p	134.469	109.787	176.812	179.294	122.128	178.053	0.5439	0.0610871
hsa-miR-3155b	10.8019	9.90555	8.20915	5.69188	10.3537	6.9505	-0.575	0.0618494
hsa-miR-130a-3p	80.8754	87.3615	66.3047	69.7255	84.1184	68.0151	-0.3066	0.0620342
hsa-miR-181b-2-3p	4.57001	3.71458	6.31473	8.89356	4.1423	7.6041	0.8763	0.0643555
hsa-miR-1262	3.7391	4.67762	6.9462	8.53782	4.2084	7.742	0.8794	0.0659474
hsa-miR-7-1-3p	17.8646	13.345	11.3665	10.3165	15.6048	10.8415	-0.5254	0.0665205
hsa-miR-185-3p	17.4491	14.308	11.998	10.6723	15.8786	11.3351	-0.4863	0.0665637
hsa-miR-3144-3p	46.1156	40.7228	36.6254	30.5938	43.4192	33.6096	-0.3695	0.0672007
hsa-miR-96-5p	224.762	258.095	195.757	202.773	241.429	199.265	-0.2769	0.0677302
hsa-miR-4326	20.7728	26.0021	17.6812	16.7199	23.3875	17.2005	-0.4433	0.0681565
hsa-miR-140-3p	913.864	801.937	1207.38	1187.11	857.9	1197.24	0.4808	0.0718717
hsa-miR-550a-5p	5.6779	6.19097	9.47209	11.028	5.9344	10.25	0.7884	0.0732131
hsa-miR-3912-3p	1.52334	0	0	0	0.7617	0	-6.2512	0.0740648
hsa-miR-628-5p	0	1.51335	0	0	0.7567	0	-6.2416	0.0741829
hsa-miR-6806-3p	0	1.65093	0	0	0.8255	0	-6.3672	0.0743183
hsa-miR-548q	1.52334	0	0	0	0.7617	0	-6.2512	0.0745879
hsa-miR-6511b-3p	1.66182	0	0	0	0.8309	0	-6.3766	0.0746585
hsa-miR-143-3p	0	1.65093	0	0	0.8255	0	-6.3672	0.0748142
hsa-miR-627-3p	1.52334	0	0	0	0.7617	0	-6.2512	0.0751143
hsa-miR-548ar-5p	1.66182	0	0	0	0.8309	0	-6.3766	0.0751434
hsa-miR-4443	4.15456	4.40247	18.9442	3.91317	4.2785	11.4287	1.4175	0.075433
hsa-miR-4775	1.66182	0	0	0	0.8309	0	-6.3766	0.075641
hsa-miR-146b-3p	1.52334	0	0	0	0.7617	0	-6.2512	0.0756453
hsa-miR-4665-5p	1.66182	0	0	0	0.8309	0	-6.3766	0.0761464
hsa-miR-184	1.52334	0	0	0	0.7617	0	-6.2512	0.0761793
hsa-miR-21-3p	461.433	430.341	616.318	614.723	445.887	615.52	0.4651	0.0761987
hsa-miR-193a-5p	111.204	106.622	171.129	144.076	108.913	157.602	0.5331	0.0764641
hsa-miR-3928-3p	1.66182	0	0	0	0.8309	0	-6.3766	0.0766514
hsa-miR-3179	1.66182	0	0	0	0.8309	0	-6.3766	0.0771638
hsa-miR-3128	1.66182	0	0	0	0.8309	0	-6.3766	0.0776815
hsa-miR-135b-5p	88.7691	111.162	78.9341	80.3978	99.9656	79.666	-0.3275	0.0785657
hsa-miR-1293	6.64729	7.56674	15.1554	9.96079	7.107	12.5581	0.8213	0.0786323
hsa-miR-28-3p	1578.32	1323.49	1132.86	1297.39	1450.9	1215.12	-0.2558	0.0787248
hsa-miR-151a-3p	12400.1	15907.5	12013.1	11487.6	14153.8	11750.4	-0.2685	0.0798082
hsa-miR-454-5p	16.7567	16.2341	11.3665	12.8067	16.4954	12.0866	-0.4487	0.0805081
hsa-miR-125a-3p	29.2204	28.2033	41.6772	42.3333	28.7118	42.0053	0.5489	0.0808724
hsa-miR-1908-5p	5.95487	3.30185	0	3.55742	4.6284	1.7787	-1.3797	0.081603
hsa-miR-148a-3p	3212.58	4191.15	3053.8	3083.22	3701.86	3068.51	-0.2707	0.0890558
hsa-miR-874-3p	12.8791	11.1437	7.57768	9.2493	12.0114	8.4135	-0.5136	0.0909653
hsa-miR-331-5p	44.8692	52.9672	33.4681	43.4006	48.9182	38.4343	-0.348	0.0939864
hsa-miR-548av-3p	0	1.37577	0	0	0.6879	0	-6.1041	0.0986659
hsa-miR-4742-3p	0	1.37577	0	0	0.6879	0	-6.1041	0.0992406
hsa-miR-548d-5p	4.29304	4.8152	0	3.91317	4.5541	1.9566	-1.2188	0.0994761
hsa-miR-548j-3p	0	1.37577	0	0	0.6879	0	-6.1041	0.0998175
hsa-miR-6787-3p	1.38485	0	0	0	0.6924	0	-6.1135	0.100209
hsa-miR-210-5p	0	1.37577	0	0	0.6879	0	-6.1041	0.100343
hsa-miR-6733-3p	1.38485	0	0	0	0.6924	0	-6.1135	0.10081
hsa-miR-5100	1.38485	0	0	0	0.6924	0	-6.1135	0.101387
hsa-miR-4747-3p	1.38485	0	0	0	0.6924	0	-6.1135	0.101998
hsa-miR-4741	1.38485	0	0	0	0.6924	0	-6.1135	0.102605
hsa-miR-3064-5p	1.38485	0	0	0	0.6924	0	-6.1135	0.103223
hsa-miR-887-3p	1.38485	0	0	0	0.6924	0	-6.1135	0.103849
hsa-miR-29b-2-5p	1.38485	0	0	0	0.6924	0	-6.1135	0.104421
hsa-miR-450a-5p	61.9029	62.8728	81.46	92.1373	62.3879	86.7986	0.4764	0.109092
hsa-miR-3591-3p	1.66182	15.1335	0	4.26891	8.3977	2.1345	-1.9761	0.109775
hsa-miR-423-3p	2760.01	2302.77	2099.65	2277.46	2531.39	2188.55	-0.21	0.11038
hsa-miR-1306-5p	6.23184	3.98974	0	4.26891	5.1108	2.1345	-1.2597	0.113984
hsa-miR-7975	67.9963	48.5647	52.4123	31.3053	58.2805	41.8588	-0.4775	0.117041
hsa-miR-615-3p	9.83246	8.52978	0	7.47059	9.1811	3.7353	-1.2974	0.117341
hsa-miR-197-3p	189.863	203.614	160.394	179.65	196.738	170.022	-0.2106	0.121458
hsa-miR-769-5p	227.947	216.959	192.599	196.37	222.453	194.484	-0.1938	0.122353
hsa-let-7f-1-3p	61.349	74.842	47.9919	61.8992	68.0955	54.9455	-0.3096	0.122821
hsa-miR-548ah-3p	6.92427	10.4559	7.57768	3.91317	8.6901	5.7454	-0.597	0.123688
hsa-let-7a-3p	444.676	361.278	352.362	340.445	402.977	346.404	-0.2182	0.131084
hsa-miR-320a	1011.64	1023.85	829.124	961.216	1017.75	895.17	-0.1851	0.131368
hsa-miR-1275	17.0337	14.7208	27.7848	20.6331	15.8773	24.209	0.6086	0.133307
hsa-miR-32-5p	367.54	406.678	347.31	333.686	387.109	340.498	-0.1851	0.144854
hsa-miR-140-5p	115.912	108.411	145.239	155.815	112.162	150.527	0.4244	0.145063
hsa-miR-92a-3p	21127.9	17673.6	16979	17554.5	19400.8	17266.8	-0.1681	0.146751
hsa-miR-195-5p	5.81638	4.67762	7.57768	9.2493	5.247	8.4135	0.6812	0.147363
hsa-miR-320d	4.98547	3.30185	0	3.91317	4.1437	1.9566	-1.0826	0.151017
hsa-miR-3909	19.5264	25.4518	10.1036	21.7003	22.4891	15.9019	-0.5	0.151099
hsa-let-7d-5p	1400.36	1081.49	1679.72	1680.53	1240.92	1680.12	0.4372	0.152909
hsa-miR-1910-5p	5.6779	6.6037	0	5.69188	6.1408	2.8459	-1.1095	0.161745
hsa-miR-4473	16.0643	17.0596	8.84062	16.0084	16.5619	12.4245	-0.4147	0.16453
hsa-miR-210-3p	62.4569	98.2301	113.034	125.577	80.3435	119.305	0.5704	0.16465
hsa-miR-193a-3p	4.7085	3.57701	0	3.91317	4.1428	1.9566	-1.0823	0.169399
hsa-miR-361-5p	120.759	105.384	100.404	97.4734	113.072	98.9387	-0.1926	0.170095
hsa-miR-6720-3p	4.15456	4.67762	0	4.26891	4.4161	2.1345	-1.0489	0.17532
hsa-miR-374b-3p	24.6504	20.7741	17.6812	19.5658	22.7123	18.6235	-0.2863	0.175872
hsa-miR-93-3p	7.47821	8.52978	0	7.47059	8.004	3.7353	-1.0995	0.179579
hsa-miR-30d-5p	10896.3	10741.3	9269.39	10485.5	10818.8	9877.44	-0.1313	0.180753
hsa-miR-744-5p	234.04	221.224	197.651	212.734	227.632	205.192	-0.1497	0.187014
hsa-miR-3184-3p	935.33	839.633	772.291	834.572	887.481	803.432	-0.1435	0.18977
hsa-miR-17-3p	20.0804	18.2978	14.5239	17.0756	19.1891	15.7997	-0.2804	0.192981
hsa-miR-24-2-5p	170.337	192.883	149.028	172.891	181.61	160.959	-0.1741	0.193991
hsa-miR-3158-3p	22.0192	23.6633	24.6274	42.6891	22.8413	33.6583	0.5593	0.195408
hsa-miR-1254	14.8179	15.1335	9.47209	14.2297	14.9757	11.8509	-0.3376	0.195962
hsa-miR-3615	117.297	125.883	116.823	93.916	121.59	105.37	-0.2066	0.198168
hsa-miR-4472	8.58609	16.7844	20.2071	20.6331	12.6852	20.4201	0.6868	0.198567
hsa-miR-877-3p	12.7406	10.1807	7.57768	9.96079	11.4607	8.7692	-0.3862	0.199077
hsa-miR-625-5p	23.2655	14.4456	23.3645	33.084	18.8556	28.2243	0.5819	0.199494
hsa-miR-183-5p	723.309	601.075	847.437	881.885	662.192	864.661	0.3849	0.203089
hsa-miR-548aq-3p	14.6794	19.6735	13.2609	14.2297	17.1764	13.7453	-0.3215	0.203295
hsa-miR-532-5p	280.017	255.068	239.96	245.818	267.543	242.889	-0.1395	0.203961
hsa-miR-301a-3p	9.14003	10.5934	0	9.60504	9.8667	4.8025	-1.0388	0.204556
hsa-miR-29c-5p	3.18516	4.40247	0	3.91317	3.7938	1.9566	-0.9553	0.204631
hsa-let-7i-5p	140145	127126	120376	126231	133636	123304	-0.1161	0.207455
hsa-miR-421	11.7713	17.4723	18.3127	24.902	14.6218	21.6074	0.5634	0.208197
hsa-miR-641	17.1722	17.7475	25.2589	23.479	17.4598	24.3689	0.481	0.211926
hsa-miR-33a-5p	3.87759	2.88912	0	3.55742	3.3834	1.7787	-0.9277	0.212521
hsa-miR-129-2-3p	16.3413	27.7906	13.8924	19.5658	22.066	16.7291	-0.3995	0.214911
hsa-miR-374c-3p	244.842	212.557	287.32	304.515	228.7	295.918	0.3717	0.22117
hsa-miR-491-5p	7.47821	6.46613	0	7.11485	6.9722	3.5574	-0.9708	0.223876
hsa-miR-548k	13.71	10.1807	13.2609	21.7003	11.9454	17.4806	0.5493	0.224504
hsa-miR-4500	4.15456	3.0267	0	3.91317	3.5906	1.9566	-0.8759	0.226052
hsa-miR-4435	3.32365	3.30185	0	3.55742	3.3127	1.7787	-0.8972	0.228809
hsa-miR-199b-5p	59.4102	58.1951	57.464	44.8235	58.8026	51.1437	-0.2013	0.228822
hsa-let-7b-5p	6007.91	4448.69	4791.62	4590.5	5228.3	4691.06	-0.1564	0.229777
hsa-miR-10a-3p	224.485	185.179	192.599	173.958	204.832	183.279	-0.1604	0.234187
hsa-let-7c-3p	8.30912	6.46613	6.31473	4.98039	7.3876	5.6476	-0.3875	0.242049
hsa-let-7e-5p	1375.57	1053.02	1082.98	1108.85	1214.3	1095.91	-0.148	0.243117
hsa-miR-181b-5p	447.861	414.107	373.201	421.199	430.984	397.2	-0.1178	0.244885
hsa-miR-142-3p	98.6015	97.6798	89.0377	90.0028	98.1406	89.5203	-0.1326	0.247287
hsa-miR-29b-1-5p	16.3413	15.1335	11.3665	14.5854	15.7374	12.976	-0.2784	0.248903
hsa-miR-542-3p	56.3635	51.3163	48.6234	48.0252	53.8399	48.3243	-0.1559	0.252394
hsa-miR-122-5p	0	15.2711	0	3.91317	7.6356	1.9566	-1.9644	0.252582
hsa-miR-128-3p	1717.36	1802.81	1709.4	1547.12	1760.09	1628.26	-0.1123	0.252883
hsa-miR-671-3p	71.7354	58.1951	62.5158	50.8712	64.9652	56.6935	-0.1965	0.253368
hsa-miR-339-3p	49.5777	42.7865	71.9879	54.0728	46.1821	63.0303	0.4487	0.253585
hsa-miR-619-5p	4.15456	5.50309	10.1036	5.69188	4.8288	7.8977	0.7098	0.25614
hsa-miR-1285-3p	4.57001	7.56674	8.84062	9.60504	6.0684	9.2228	0.6039	0.258712
hsa-miR-19b-3p	167.013	187.655	216.595	238.703	177.334	227.649	0.3603	0.262054
hsa-miR-548e-3p	7.47821	6.32855	9.47209	10.3165	6.9034	9.8943	0.5193	0.262315
hsa-miR-18a-3p	49.8547	40.1725	58.727	59.409	45.0136	59.068	0.392	0.273216
hsa-miR-3176	4.98547	4.67762	0	5.33614	4.8315	2.6681	-0.8567	0.275051
hsa-miR-7976	4.7085	5.77824	8.20915	7.47059	5.2434	7.8399	0.5803	0.27714
hsa-miR-146b-5p	80.8754	90.6633	109.245	111.347	85.7694	110.296	0.3628	0.27752
hsa-miR-4677-3p	9.00154	14.4456	18.3127	16.0084	11.7236	17.1606	0.5497	0.27939
hsa-miR-142-5p	16.7567	14.8583	23.996	19.5658	15.8075	21.7809	0.4625	0.280606
hsa-miR-137	22.8501	19.536	20.2071	16.7199	21.193	18.4635	-0.1989	0.284632
hsa-miR-10b-3p	18.557	14.9959	22.733	22.4118	16.7765	22.5724	0.4281	0.289289
hsa-miR-3661	4.15456	3.85216	0	4.62465	4.0034	2.3123	-0.7919	0.297812
hsa-let-7c-5p	564.466	443.549	465.396	462.821	504.007	464.108	-0.119	0.298476
hsa-miR-15b-3p	135.716	144.731	132.609	128.067	140.224	130.338	-0.1055	0.299847
hsa-miR-125b-2-3p	56.6405	48.0144	68.1991	66.5238	52.3274	67.3614	0.3644	0.306594
hsa-miR-1296-5p	34.7598	32.6058	41.0457	45.8908	33.6828	43.4682	0.3679	0.309152
hsa-miR-215-5p	3.7391	6.6037	8.84062	7.11485	5.1714	7.9777	0.6254	0.311518
hsa-miR-93-5p	641.602	605.615	727.457	827.813	623.609	777.635	0.3185	0.31714
hsa-miR-98-5p	511.426	392.92	623.264	535.748	452.173	579.506	0.3579	0.324303
hsa-miR-15a-5p	23.8195	18.1602	30.9422	25.6135	20.9899	28.2779	0.43	0.325883
hsa-miR-26b-3p	3.04668	3.0267	6.31473	3.55742	3.0367	4.9361	0.7009	0.338161
hsa-miR-532-3p	3.60062	3.85216	6.9462	4.62465	3.7264	5.7854	0.6346	0.342209
hsa-miR-4517	0	1.51335	0	4.62465	0.7567	2.3123	1.6115	0.346114
hsa-miR-10a-5p	17697.7	18089.2	16156.9	18254.6	17893.5	17205.8	-0.0565	0.346722
hsa-miR-769-3p	5.12396	4.40247	0	5.69188	4.7632	2.8459	-0.743	0.347393
hsa-miR-1304-3p	78.7981	80.4826	75.1453	74.3502	79.6404	74.7477	-0.0915	0.350172
hsa-miR-576-5p	16.2028	19.536	15.7868	16.0084	17.8694	15.8976	-0.1687	0.350996
hsa-miR-30a-5p	18488.5	16371.1	16277.5	17287.3	17429.8	16782.4	-0.0546	0.359513
hsa-miR-193b-5p	19.5264	14.9959	20.8386	24.1905	17.2612	22.5145	0.3833	0.363754
hsa-miR-30d-3p	46.5311	43.4744	41.6772	42.6891	45.0028	42.1831	-0.0933	0.382049
hsa-let-7f-5p	34184.5	29539.3	37715.4	39774.8	31861.9	38745.1	0.2822	0.388921
hsa-miR-1294	4.01607	5.77824	8.20915	6.04762	4.8972	7.1284	0.5416	0.38933
hsa-miR-660-5p	26.8661	22.8378	29.0478	34.1513	24.852	31.5996	0.3465	0.39084
hsa-let-7i-3p	16.2028	17.0596	17.6812	12.0952	16.6312	14.8882	-0.1597	0.396189
hsa-miR-196b-5p	144.856	143.218	173.655	178.938	144.037	176.297	0.2916	0.396386
hsa-miR-106b-3p	479.159	461.984	467.921	440.053	470.572	453.987	-0.0518	0.398614
hsa-miR-130b-3p	21.1883	21.3245	20.2071	18.8543	21.2564	19.5307	-0.1222	0.400094
hsa-miR-548j-5p	3.7391	3.16427	0	4.26891	3.4517	2.1345	-0.6934	0.400684
hsa-miR-155-5p	4419.62	4737.88	4263.07	4653.11	4578.75	4458.09	-0.0385	0.402639
hsa-miR-181a-2-3p	160.643	153.261	168.603	123.443	156.952	146.023	-0.1041	0.412113
hsa-miR-126-5p	16.2028	18.4353	15.7868	15.6527	17.3191	15.7197	-0.1398	0.414561
hsa-let-7f-2-3p	15.2334	10.731	11.3665	11.3838	12.9822	11.3752	-0.1906	0.415811
hsa-miR-22-3p	1068.55	958.638	1202.96	1254.35	1013.59	1228.65	0.2776	0.417878
hsa-miR-6130	3.87759	4.8152	6.31473	6.04762	4.3464	6.1812	0.5081	0.420477
hsa-miR-500a-5p	3.87759	5.77824	0	6.40336	4.8279	3.2017	-0.5926	0.432159
hsa-miR-651-5p	17.4491	19.1232	15.7868	17.7871	18.2861	16.7869	-0.1234	0.43287
hsa-miR-339-5p	132.807	110.474	106.719	124.866	121.641	115.793	-0.0711	0.436071
hsa-miR-500a-3p	20.6343	17.6099	20.8386	27.7479	19.1221	24.2933	0.3453	0.43663
hsa-miR-1292-5p	11.3558	14.308	15.1554	6.75911	12.8319	10.9573	-0.2278	0.438127
hsa-miR-33a-3p	3.32365	3.16427	0	4.26891	3.244	2.1345	-0.6039	0.439779
hsa-miR-1255a	11.6328	9.90555	8.20915	10.6723	10.7692	9.4407	-0.1899	0.441732
hsa-miR-2116-3p	5.12396	3.0267	6.9462	4.98039	4.0753	5.9633	0.5492	0.442976
hsa-miR-652-3p	28.6665	22.5627	33.4681	31.3053	25.6146	32.3867	0.3384	0.446259
hsa-miR-378a-5p	24.2349	17.6099	27.1533	25.9692	20.9224	26.5613	0.3443	0.45114
hsa-miR-708-5p	606.427	540.541	663.678	717.532	573.484	690.605	0.2681	0.453709
hsa-let-7d-3p	284.726	229.066	234.276	260.759	256.896	247.518	-0.0537	0.454531
hsa-miR-21-5p	316246	357870	324124	339029	337058	331576	-0.0237	0.459465
hsa-miR-455-5p	864.564	1042.83	1098.13	1221.62	953.697	1159.88	0.2824	0.462401
hsa-miR-365b-3p	217.976	242.411	202.071	244.039	230.194	223.055	-0.0454	0.464962
hsa-miR-218-5p	31.4362	33.2937	42.3087	38.0644	32.365	40.1865	0.3123	0.4664
hsa-miR-30c-5p	4192.64	3738.52	4523.24	4961.89	3965.58	4742.56	0.2581	0.469022
hsa-miR-378i	5.26244	5.36551	8.20915	6.40336	5.314	7.3063	0.4593	0.476066
hsa-miR-100-5p	202178	197675	211949	181270	199926	196610	-0.0241	0.487204
hsa-miR-126-3p	686.61	914.2	759.662	787.258	800.405	773.46	-0.0494	0.487384
hsa-miR-374a-5p	176.43	162.754	208.386	197.793	169.592	203.089	0.26	0.49719
hsa-miR-324-5p	4.57001	4.95278	7.57768	5.33614	4.7614	6.4569	0.4395	0.49819
hsa-miR-19a-3p	231.686	253.28	260.798	324.081	242.483	292.44	0.2703	0.502954
hsa-miR-151b	4.01607	3.0267	0	4.98039	3.5214	2.4902	-0.4999	0.507253
hsa-miR-590-3p	9.417	10.0431	8.84062	8.89356	9.7301	8.8671	-0.134	0.509926
hsa-miR-424-5p	154.55	138.127	178.075	171.824	146.339	174.95	0.2576	0.512491
hsa-miR-504-5p	9.14003	7.29159	8.20915	6.40336	8.2158	7.3063	-0.1693	0.513329
hsa-miR-4746-5p	12.6022	18.4353	17.0498	11.028	15.5188	14.0389	-0.1446	0.515201
hsa-miR-1304-5p	9.83246	9.76798	7.57768	9.96079	9.8002	8.7692	-0.1604	0.515356
hsa-miR-26b-5p	1335.28	1035.13	1370.93	1471.35	1185.2	1421.14	0.2619	0.517099
hsa-miR-4684-3p	4.7085	5.22793	0	7.11485	4.9682	3.5574	-0.4819	0.520701
hsa-miR-27b-3p	3240.14	2570.77	2919.3	2799.34	2905.45	2859.32	-0.0231	0.521339
hsa-miR-320c	10.8019	10.0431	10.735	15.2969	10.4225	13.016	0.3206	0.521474
hsa-miR-502-3p	14.9564	11.4189	14.5239	18.4986	13.1877	16.5113	0.3243	0.522048
hsa-miR-451a	4.98547	8.80494	0	9.60504	6.8952	4.8025	-0.5218	0.524361
hsa-miR-877-5p	15.2334	11.6941	11.998	12.8067	13.4638	12.4023	-0.1185	0.526917
hsa-miR-1226-3p	9.55549	6.46613	10.1036	10.6723	8.0108	10.388	0.3749	0.528554
hsa-miR-30c-1-3p	21.0498	26.9651	21.4701	24.1905	24.0074	22.8303	-0.0725	0.547455
hsa-miR-1273c	1.93879	0	0	4.26891	0.9694	2.1345	1.1387	0.548366
hsa-miR-324-3p	11.6328	7.70432	11.998	12.451	9.6686	12.2245	0.3384	0.554896
hsa-miR-34a-3p	1.66182	0	0	3.91317	0.8309	1.9566	1.2356	0.555532
hsa-miR-422a	20.4958	26.69	22.733	22.4118	23.5929	22.5724	-0.0638	0.563928
hsa-miR-151a-5p	113.004	120.518	138.924	136.961	116.761	137.942	0.2405	0.572662
hsa-miR-561-5p	1.80031	1.51335	0	5.33614	1.6568	2.6681	0.6874	0.572818
hsa-miR-101-3p	1633.85	1595.76	2011.87	1769.11	1614.81	1890.49	0.2274	0.583354
hsa-miR-30c-2-3p	288.188	273.503	272.796	292.42	280.846	282.608	0.009	0.584244
hsa-miR-548u	5.53941	7.42917	6.9462	9.2493	6.4843	8.0977	0.3206	0.58527
hsa-miR-181b-3p	11.6328	10.1807	12.6295	7.82633	10.9067	10.2279	-0.0927	0.588388
hsa-miR-132-3p	8.30912	13.8953	11.998	16.0084	11.1022	14.0032	0.3349	0.594951
hsa-miR-342-3p	29.6359	42.9241	31.5736	38.0644	36.28	34.819	-0.0593	0.597357
hsa-miR-455-3p	334.165	400.487	380.147	354.319	367.326	367.233	-0.0004	0.600305
hsa-miR-579-5p	0	1.65093	0	3.55742	0.8255	1.7787	1.1075	0.61001
hsa-miR-6747-3p	2.49274	4.12731	0	4.98039	3.31	2.4902	-0.4106	0.610362
hsa-miR-23a-3p	2266.31	2023.48	2137.54	2210.23	2144.89	2173.89	0.0194	0.611411
hsa-miR-106b-5p	76.9978	73.7414	83.9859	65.4566	75.3696	74.7212	-0.0125	0.618442
hsa-miR-345-5p	18.1416	19.536	22.1016	14.5854	18.8388	18.3435	-0.0384	0.621234
hsa-miR-4661-5p	16.3413	24.4887	23.3645	26.3249	20.415	24.8447	0.2833	0.63312
hsa-miR-20a-5p	4674.71	4464.38	5071.36	5458.51	4569.55	5264.94	0.2044	0.637975
hsa-miR-191-5p	1185.57	1078.05	1229.48	1389.89	1131.81	1309.68	0.2106	0.642494
hsa-miR-25-3p	1728.99	1599.06	1976.51	1863.73	1664.03	1920.12	0.2065	0.643481
hsa-miR-7-5p	167.983	155.875	176.812	149.412	161.929	163.112	0.0105	0.645419
hsa-miR-328-3p	17.7261	21.5996	19.5757	27.3922	19.6628	23.484	0.2562	0.651747
hsa-miR-2355-3p	5.40093	6.19097	8.84062	6.04762	5.7959	7.4441	0.3611	0.656509
hsa-miR-320b	31.0207	24.3512	25.8904	40.1989	27.6859	33.0447	0.2553	0.662398
hsa-miR-181d-5p	15.2334	13.8953	10.735	17.0756	14.5644	13.9053	-0.0668	0.662992
hsa-let-7b-3p	95.9703	85.2978	78.3027	103.877	90.6341	91.0898	0.0072	0.676113
hsa-miR-767-5p	2.90819	1.65093	0	3.55742	2.2796	1.7787	-0.358	0.681886
hsa-miR-17-5p	3057.2	2829.96	2923.09	3134.45	2943.58	3028.77	0.0412	0.685913
hsa-miR-132-5p	4.29304	3.71458	6.31473	3.91317	4.0038	5.1139	0.3531	0.701428
hsa-miR-3913-3p	0	2.06366	0	3.55742	1.0318	1.7787	0.7857	0.704143
hsa-miR-125b-1-3p	1800.03	1827.99	1819.27	1930.97	1814.01	1875.12	0.0478	0.707244
hsa-miR-454-3p	156.073	135.651	145.239	153.681	145.862	149.46	0.0352	0.710211
hsa-miR-18a-5p	97.3552	98.2301	100.404	100.319	97.7926	100.362	0.0374	0.711586
hsa-miR-378f	15.0949	14.7208	18.3127	11.3838	14.9078	14.8483	-0.0058	0.713641
hsa-miR-16-2-3p	743.666	738.239	820.915	865.877	740.952	843.396	0.1868	0.720591
hsa-let-7g-5p	21874	17884.6	22459.6	22835.1	19879.3	22647.3	0.1881	0.721653
hsa-miR-148b-3p	2166.74	2051.55	2385.7	2406.6	2109.14	2396.15	0.1841	0.722021
hsa-miR-340-3p	14.1255	15.4086	13.8924	15.6527	14.7671	14.7725	0.0005	0.731885
hsa-miR-15b-5p	428.889	381.226	437.611	397.364	405.058	417.488	0.0436	0.732397
hsa-miR-744-3p	2.21576	2.20123	0	3.55742	2.2085	1.7787	-0.3122	0.735412
hsa-miR-378e	18.834	16.922	17.0498	18.8543	17.878	17.952	0.006	0.738142
hsa-miR-200a-5p	20.2189	23.9384	20.8386	23.479	22.0787	22.1588	0.0052	0.739476
hsa-miR-106a-5p	34.3444	33.1561	34.0995	34.8628	33.7503	34.4811	0.0309	0.751893
hsa-miR-548f-3p	2.90819	1.51335	0	3.55742	2.2108	1.7787	-0.3137	0.759164
hsa-miR-9-5p	79.629	79.2444	77.6712	86.4454	79.4367	82.0583	0.0468	0.760351
hsa-miR-200c-3p	6.37032	6.19097	7.57768	7.47059	6.2806	7.5241	0.2606	0.764535
hsa-miR-3152-5p	26.1737	25.3142	29.0478	29.8824	25.7439	29.4651	0.1948	0.766441
hsa-miR-577	29.3589	25.1766	32.2051	30.5938	27.2677	31.3995	0.2035	0.76717
hsa-miR-99a-5p	2158.85	2355.87	2640.82	2452.84	2257.36	2546.83	0.1741	0.777451
hsa-miR-330-5p	18.6955	20.3614	16.4183	28.8151	19.5284	22.6167	0.2118	0.777723
hsa-miR-378d	126.16	122.581	151.554	130.913	124.371	141.233	0.1834	0.778367
hsa-miR-100-3p	34.2059	37.6961	46.729	36.2857	35.951	41.5074	0.2073	0.779119
hsa-miR-19b-1-5p	9.00154	10.8686	10.735	9.2493	9.9351	9.9921	0.0083	0.780592
hsa-miR-224-5p	54.4247	57.3697	50.5178	77.1961	55.8972	63.8569	0.1921	0.799617
hsa-let-7a-5p	36377.5	28259.9	36797.2	35799.8	32318.7	36298.5	0.1675	0.807869
hsa-miR-340-5p	141.67	115.978	135.767	132.692	128.824	134.23	0.0593	0.808869
hsa-miR-1307-5p	22.9886	18.7105	25.2589	22.4118	20.8496	23.8353	0.1931	0.811618
hsa-miR-24-3p	3096.95	3350	3714.96	3506.91	3223.47	3610.93	0.1638	0.813626
hsa-miR-190b	1.80031	1.37577	0	4.26891	1.588	2.1345	0.4267	0.826934
hsa-miR-1297	40.5762	38.1089	47.3605	41.6219	39.3426	44.4912	0.1774	0.827498
hsa-miR-103b	4463.8	4155.79	4395.05	4702.2	4309.8	4548.62	0.0778	0.82774
hsa-miR-26a-5p	11387.9	9940.91	10902.4	11586.5	10664.4	11244.5	0.0764	0.829917
hsa-miR-204-5p	22.7116	22.8378	25.2589	26.3249	22.7747	25.7919	0.1795	0.834282
hsa-miR-185-5p	217.422	204.027	220.384	249.375	210.725	234.88	0.1566	0.852392
hsa-miR-7974	227.808	297.167	262.061	290.997	262.488	276.529	0.0752	0.857726
hsa-miR-20b-5p	14.9564	10.5934	10.735	15.2969	12.7749	13.016	0.027	0.869063
hsa-miR-3934-5p	18.0031	26.9651	22.733	24.1905	22.4841	23.4618	0.0614	0.882857
hsa-miR-548f-5p	10.8019	15.8214	10.735	16.7199	13.3117	13.7274	0.0444	0.88425
hsa-miR-221-5p	361.862	357.288	359.308	438.63	359.575	398.969	0.15	0.884829
hsa-miR-378g	20.0804	18.4353	20.2071	22.7675	19.2579	21.4873	0.158	0.892474
hsa-miR-3940-3p	9.27852	5.77824	8.84062	6.75911	7.5284	7.7999	0.0511	0.903574
hsa-miR-708-3p	200.25	228.103	235.539	220.916	214.177	228.227	0.0917	0.906176
hsa-miR-548ay-5p	6.23184	5.50309	8.20915	5.33614	5.8675	6.7726	0.207	0.93981
hsa-miR-99b-5p	3437.76	3107.87	3874.09	3290.26	3272.82	3582.18	0.1303	0.943434
hsa-miR-374a-3p	102.756	91.764	112.402	96.0504	97.26	104.226	0.0998	0.944536
hsa-miR-3687	2.49274	3.57701	0	6.04762	3.0349	3.0238	-0.0053	0.946169
hsa-miR-378a-3p	4889.36	4953.74	5351.73	5408.71	4921.55	5380.22	0.1286	0.952954
hsa-miR-576-3p	45.5617	50.4908	44.8346	57.6303	48.0263	51.2325	0.0932	0.953464
hsa-miR-4286	8.03215	7.29159	11.3665	4.98039	7.6619	8.1734	0.0932	0.956937
hsa-miR-149-5p	14.9564	17.885	17.0498	18.1429	16.4207	17.5964	0.0998	0.9699
hsa-miR-425-3p	23.5425	20.6366	25.2589	22.4118	22.0896	23.8353	0.1097	0.976122
hsa-miR-505-3p	98.1861	70.0268	76.4082	104.588	84.1064	90.4981	0.1057	0.983355
hsa-miR-10b-5p	3824.41	4402.74	4077.42	4892.88	4113.57	4485.15	0.1248	0.983899
hsa-miR-30e-5p	1230.58	1131.98	1223.79	1345.77	1181.28	1284.78	0.1212	0.987615
hsa-miR-221-3p	9722.78	8283.52	9343.91	10163.2	9003.15	9753.56	0.1155	0.991648
hsa-miR-6779-3p	0	0	0	0	0	0	0	1
hsa-miR-7854-3p	0	0	0	0	0	0	0	1
hsa-miR-6132	0	0	0	0	0	0	0	1
hsa-miR-519e-5p	0	0	0	0	0	0	0	1
hsa-miR-3198	0	0	0	0	0	0	0	1
hsa-miR-622	0	0	0	0	0	0	0	1
hsa-miR-323b-5p	0	0	0	0	0	0	0	1
hsa-miR-1302	0	0	0	0	0	0	0	1
hsa-miR-570-5p	0	0	0	0	0	0	0	1
hsa-miR-6729-5p	0	0	0	0	0	0	0	1
hsa-miR-3659	0	0	0	0	0	0	0	1
hsa-miR-513b-3p	0	0	0	0	0	0	0	1
hsa-miR-718	0	0	0	0	0	0	0	1
hsa-miR-6804-5p	0	0	0	0	0	0	0	1
hsa-miR-488-5p	0	0	0	0	0	0	0	1
hsa-miR-586	0	0	0	0	0	0	0	1
hsa-miR-802	0	0	0	0	0	0	0	1
hsa-miR-378b	0	0	0	0	0	0	0	1
hsa-miR-876-5p	0	0	0	0	0	0	0	1
hsa-miR-548ae-3p	0	0	0	0	0	0	0	1
hsa-miR-653-3p	0	0	0	0	0	0	0	1
hsa-miR-3171	0	0	0	0	0	0	0	1
hsa-miR-6722-5p	0	0	0	0	0	0	0	1
hsa-miR-4767	0	0	0	0	0	0	0	1
hsa-miR-3145-3p	0	0	0	0	0	0	0	1
hsa-miR-4751	0	0	0	0	0	0	0	1
hsa-miR-6833-3p	0	0	0	0	0	0	0	1
hsa-miR-6792-5p	0	0	0	0	0	0	0	1
hsa-miR-4664-5p	0	0	0	0	0	0	0	1
hsa-miR-4758-5p	0	0	0	0	0	0	0	1
hsa-miR-6074	0	0	0	0	0	0	0	1
hsa-miR-4313	0	0	0	0	0	0	0	1
hsa-miR-5683	0	0	0	0	0	0	0	1
hsa-miR-616-3p	0	0	0	0	0	0	0	1
hsa-miR-6090	0	0	0	0	0	0	0	1
hsa-miR-6814-3p	0	0	0	0	0	0	0	1
hsa-miR-4699-3p	0	0	0	0	0	0	0	1
hsa-miR-5089-5p	0	0	0	0	0	0	0	1
hsa-miR-6760-5p	0	0	0	0	0	0	0	1
hsa-miR-3972	0	0	0	0	0	0	0	1
hsa-miR-6835-5p	0	0	0	0	0	0	0	1
hsa-miR-4722-5p	0	0	0	0	0	0	0	1
hsa-miR-3121-5p	0	0	0	0	0	0	0	1
hsa-miR-3619-5p	0	0	0	0	0	0	0	1
hsa-miR-3197	0	0	0	0	0	0	0	1
hsa-miR-496	0	0	0	0	0	0	0	1
hsa-miR-5093	0	0	0	0	0	0	0	1
hsa-miR-4750-5p	0	0	0	0	0	0	0	1
hsa-miR-585-5p	0	0	0	0	0	0	0	1
hsa-miR-6806-5p	0	0	0	0	0	0	0	1
hsa-miR-8085	0	0	0	0	0	0	0	1
hsa-miR-4774-3p	0	0	0	0	0	0	0	1
hsa-miR-646	0	0	0	0	0	0	0	1
hsa-miR-4745-5p	0	0	0	0	0	0	0	1
hsa-miR-1827	4.84699	2.88912	8.20915	0	3.8681	4.1046	0.0856	1
hsa-miR-4421	0	0	0	0	0	0	0	1
hsa-miR-525-5p	0	0	0	0	0	0	0	1
hsa-miR-4747-5p	0	0	0	0	0	0	0	1
hsa-miR-548ai	0	0	0	0	0	0	0	1
hsa-miR-4307	0	0	0	0	0	0	0	1
hsa-miR-1260a	0	0	0	0	0	0	0	1
hsa-miR-372-5p	0	0	0	0	0	0	0	1
hsa-miR-4317	2.35425	2.06366	0	4.62465	2.209	2.3123	0.0659	1
hsa-miR-3663-5p	0	0	0	0	0	0	0	1
hsa-miR-3529-5p	0	0	0	0	0	0	0	1
hsa-miR-4657	0	0	0	0	0	0	0	1
hsa-miR-544a	0	0	0	0	0	0	0	1
hsa-miR-4652-3p	0	0	0	0	0	0	0	1
hsa-miR-1203	0	0	0	0	0	0	0	1
hsa-miR-1279	0	0	0	0	0	0	0	1
hsa-miR-634	0	0	0	0	0	0	0	1
hsa-miR-3122	0	0	0	0	0	0	0	1
hsa-miR-1229-3p	0	0	0	0	0	0	0	1
hsa-miR-4429	0	0	0	0	0	0	0	1
hsa-miR-8059	0	0	0	0	0	0	0	1
hsa-miR-595	0	0	0	0	0	0	0	1
hsa-miR-204-3p	0	0	0	0	0	0	0	1
hsa-miR-6800-5p	0	0	0	0	0	0	0	1
hsa-miR-7153-3p	0	0	0	0	0	0	0	1
hsa-miR-511-3p	0	0	0	0	0	0	0	1
hsa-miR-548aw	0	0	0	0	0	0	0	1
hsa-miR-873-3p	0	0	0	0	0	0	0	1
hsa-miR-4697-3p	0	0	0	0	0	0	0	1
hsa-miR-5589-3p	0	0	0	0	0	0	0	1
hsa-miR-4795-3p	0	0	0	0	0	0	0	1
hsa-miR-604	0	0	0	0	0	0	0	1
hsa-miR-4712-5p	0	0	0	0	0	0	0	1
hsa-miR-499b-3p	0	0	0	0	0	0	0	1
hsa-miR-4487	0	0	0	0	0	0	0	1
hsa-miR-766-5p	0	0	0	0	0	0	0	1
hsa-miR-571	0	0	0	0	0	0	0	1
hsa-miR-1909-5p	0	0	0	0	0	0	0	1
hsa-miR-1825	0	0	0	0	0	0	0	1
hsa-miR-545-3p	0	0	0	0	0	0	0	1
hsa-miR-7114-3p	0	0	0	0	0	0	0	1
hsa-miR-338-5p	0	0	0	0	0	0	0	1
hsa-miR-4752	0	0	0	0	0	0	0	1
hsa-miR-6735-3p	0	0	0	0	0	0	0	1
hsa-miR-2054	0	0	0	0	0	0	0	1
hsa-miR-6747-5p	0	0	0	0	0	0	0	1
hsa-miR-520h	0	0	0	0	0	0	0	1
hsa-miR-4659b-3p	0	0	0	0	0	0	0	1
hsa-miR-939-3p	0	0	0	0	0	0	0	1
hsa-miR-4754	0	0	0	0	0	0	0	1
hsa-miR-208a-5p	0	0	0	0	0	0	0	1
hsa-miR-3160-5p	0	0	0	0	0	0	0	1
hsa-miR-4738-3p	0	0	0	0	0	0	0	1
hsa-miR-603	0	0	0	0	0	0	0	1
hsa-miR-520a-3p	0	0	0	0	0	0	0	1
hsa-miR-6880-3p	0	0	0	0	0	0	0	1
hsa-miR-6508-3p	0	0	0	0	0	0	0	1
hsa-miR-1197	0	0	0	0	0	0	0	1
hsa-miR-1204	0	0	0	0	0	0	0	1
hsa-miR-1266-3p	0	0	0	0	0	0	0	1
hsa-miR-6810-5p	0	0	0	0	0	0	0	1
hsa-miR-548ab	0	0	0	0	0	0	0	1
hsa-miR-323a-3p	0	0	0	0	0	0	0	1
hsa-miR-6874-5p	0	0	0	0	0	0	0	1
hsa-miR-517b-3p	0	0	0	0	0	0	0	1
hsa-miR-4495	0	0	0	0	0	0	0	1
hsa-miR-8485	0	0	0	0	0	0	0	1
hsa-miR-493-3p	0	0	0	0	0	0	0	1
hsa-miR-6729-3p	0	0	0	0	0	0	0	1
hsa-miR-6866-3p	0	0	0	0	0	0	0	1
hsa-miR-876-3p	0	0	0	0	0	0	0	1
hsa-miR-449c-3p	0	0	0	0	0	0	0	1
hsa-miR-182-3p	0	0	0	0	0	0	0	1
hsa-miR-6772-5p	0	0	0	0	0	0	0	1
hsa-miR-5186	0	0	0	0	0	0	0	1
hsa-miR-6839-3p	0	0	0	0	0	0	0	1
hsa-miR-217	0	0	0	0	0	0	0	1
hsa-miR-3914	0	0	0	0	0	0	0	1
hsa-miR-6868-5p	0	0	0	0	0	0	0	1
hsa-miR-1298-3p	0	0	0	0	0	0	0	1
hsa-miR-4690-3p	0	0	0	0	0	0	0	1
hsa-miR-138-2-3p	0	0	0	0	0	0	0	1
hsa-miR-4796-3p	0	0	0	0	0	0	0	1
hsa-miR-4534	0	0	0	0	0	0	0	1
hsa-miR-653-5p	0	0	0	0	0	0	0	1
hsa-miR-6811-3p	0	0	0	0	0	0	0	1
hsa-miR-7107-5p	0	0	0	0	0	0	0	1
hsa-miR-4778-3p	0	0	0	0	0	0	0	1
hsa-miR-649	0	0	0	0	0	0	0	1
hsa-miR-1250-5p	0	0	0	0	0	0	0	1
hsa-miR-3619-3p	0	0	0	0	0	0	0	1
hsa-miR-7705	0	0	0	0	0	0	0	1
hsa-miR-6859-5p	0	0	0	0	0	0	0	1
hsa-miR-526b-5p	0	0	0	0	0	0	0	1
hsa-miR-3941	0	0	0	0	0	0	0	1
hsa-miR-6499-5p	0	0	0	0	0	0	0	1
hsa-miR-485-3p	0	0	0	0	0	0	0	1
hsa-miR-4733-3p	0	0	0	0	0	0	0	1
hsa-miR-6787-5p	0	0	0	0	0	0	0	1
hsa-miR-504-3p	0	0	0	0	0	0	0	1
hsa-miR-4281	0	0	0	0	0	0	0	1
hsa-miR-519d-3p	0	0	0	0	0	0	0	1
hsa-miR-4315	0	0	0	0	0	0	0	1
hsa-miR-1236-3p	0	0	0	0	0	0	0	1
hsa-miR-7152-5p	0	0	0	0	0	0	0	1
hsa-miR-6884-5p	0	0	0	0	0	0	0	1
hsa-miR-7110-3p	0	0	0	0	0	0	0	1
hsa-miR-5096	0	0	0	0	0	0	0	1
hsa-miR-4800-3p	0	0	0	0	0	0	0	1
hsa-miR-4271	0	0	0	0	0	0	0	1
hsa-miR-7150	0	0	0	0	0	0	0	1
hsa-miR-6847-3p	0	0	0	0	0	0	0	1
hsa-miR-515-3p	0	0	0	0	0	0	0	1
hsa-miR-4756-5p	0	0	0	0	0	0	0	1
hsa-miR-6790-5p	0	0	0	0	0	0	0	1
hsa-miR-1249-3p	0	0	0	0	0	0	0	1
hsa-miR-642a-3p	0	0	0	0	0	0	0	1
hsa-miR-3186-5p	0	0	0	0	0	0	0	1
hsa-miR-5587-3p	0	0	0	0	0	0	0	1
hsa-miR-3653-3p	0	0	0	0	0	0	0	1
hsa-miR-6798-5p	0	0	0	0	0	0	0	1
hsa-miR-6879-3p	0	0	0	0	0	0	0	1
hsa-miR-3065-3p	0	0	0	0	0	0	0	1
hsa-miR-6855-3p	0	0	0	0	0	0	0	1
hsa-miR-3605-3p	0	0	0	0	0	0	0	1
hsa-miR-4422	0	0	0	0	0	0	0	1
hsa-miR-1468-5p	0	0	0	0	0	0	0	1
hsa-miR-3672	0	0	0	0	0	0	0	1
hsa-miR-885-3p	0	0	0	0	0	0	0	1
hsa-miR-6716-3p	0	0	0	0	0	0	0	1
hsa-miR-3665	0	0	0	0	0	0	0	1
hsa-miR-411-5p	0	0	0	0	0	0	0	1
hsa-miR-559	0	0	0	0	0	0	0	1
hsa-miR-513a-5p	0	0	0	0	0	0	0	1
hsa-miR-548o-5p	0	0	0	0	0	0	0	1
hsa-miR-3945	0	0	0	0	0	0	0	1
hsa-miR-4253	0	0	0	0	0	0	0	1
hsa-miR-4675	0	0	0	0	0	0	0	1
hsa-miR-548t-5p	0	0	0	0	0	0	0	1
hsa-miR-635	0	0	0	0	0	0	0	1
hsa-miR-553	0	0	0	0	0	0	0	1
hsa-miR-6767-3p	0	0	0	0	0	0	0	1
hsa-miR-34b-5p	0	0	0	0	0	0	0	1
hsa-miR-1913	0	0	0	0	0	0	0	1
hsa-miR-1276	0	0	0	0	0	0	0	1
hsa-miR-4744	0	0	0	0	0	0	0	1
hsa-miR-4796-5p	0	0	0	0	0	0	0	1
hsa-miR-561-3p	0	0	0	0	0	0	0	1
hsa-miR-449b-5p	0	0	0	0	0	0	0	1
hsa-miR-4790-3p	0	0	0	0	0	0	0	1
hsa-miR-4494	0	0	0	0	0	0	0	1
hsa-miR-373-5p	0	0	0	0	0	0	0	1
hsa-miR-6749-3p	0	0	0	0	0	0	0	1
hsa-miR-670-3p	0	0	0	0	0	0	0	1
hsa-miR-186-3p	0	0	0	0	0	0	0	1
hsa-miR-764	0	0	0	0	0	0	0	1
hsa-miR-3922-3p	0	0	0	0	0	0	0	1
hsa-miR-520g-5p	0	0	0	0	0	0	0	1
hsa-miR-6731-3p	0	0	0	0	0	0	0	1
hsa-miR-31-3p	0	0	0	0	0	0	0	1
hsa-miR-597-5p	0	0	0	0	0	0	0	1
hsa-miR-4743-3p	0	0	0	0	0	0	0	1
hsa-miR-370-5p	0	0	0	0	0	0	0	1
hsa-miR-6502-3p	0	0	0	0	0	0	0	1
hsa-miR-4716-3p	0	0	0	0	0	0	0	1
hsa-miR-548ao-5p	0	0	0	0	0	0	0	1
hsa-miR-4446-5p	0	0	0	0	0	0	0	1
hsa-miR-6717-5p	0	0	0	0	0	0	0	1
hsa-miR-3118	0	0	0	0	0	0	0	1
hsa-miR-3907	0	0	0	0	0	0	0	1
hsa-miR-6758-5p	0	0	0	0	0	0	0	1
hsa-miR-3189-5p	0	0	0	0	0	0	0	1
hsa-miR-4691-5p	0	0	0	0	0	0	0	1
hsa-miR-2467-3p	0	0	0	0	0	0	0	1
hsa-miR-513c-5p	0	0	0	0	0	0	0	1
hsa-miR-4691-3p	0	0	0	0	0	0	0	1
hsa-miR-3912-5p	0	0	0	0	0	0	0	1
hsa-miR-575	0	0	0	0	0	0	0	1
hsa-miR-6715b-3p	0	0	0	0	0	0	0	1
hsa-miR-4261	0	0	0	0	0	0	0	1
hsa-miR-6746-3p	0	0	0	0	0	0	0	1
hsa-miR-6732-3p	0	0	0	0	0	0	0	1
hsa-miR-6829-5p	0	0	0	0	0	0	0	1
hsa-miR-1185-1-3p	0	0	0	0	0	0	0	1
hsa-miR-6792-3p	0	0	0	0	0	0	0	1
hsa-miR-670-5p	0	0	0	0	0	0	0	1
hsa-miR-181d-3p	0	0	0	0	0	0	0	1
hsa-miR-4324	0	0	0	0	0	0	0	1
hsa-miR-4778-5p	0	0	0	0	0	0	0	1
hsa-miR-514a-5p	0	0	0	0	0	0	0	1
hsa-miR-7109-3p	0	0	0	0	0	0	0	1
hsa-miR-4304	0	0	0	0	0	0	0	1
hsa-miR-5011-5p	0	0	0	0	0	0	0	1
hsa-miR-4762-5p	0	0	0	0	0	0	0	1
hsa-miR-3926	0	0	0	0	0	0	0	1
hsa-miR-8064	0	0	0	0	0	0	0	1
hsa-miR-550a-3p	0	0	0	0	0	0	0	1
hsa-miR-208b-3p	0	0	0	0	0	0	0	1
hsa-miR-1202	0	0	0	0	0	0	0	1
hsa-miR-4718	0	0	0	0	0	0	0	1
hsa-miR-657	0	0	0	0	0	0	0	1
hsa-miR-6809-3p	0	0	0	0	0	0	0	1
hsa-miR-4781-5p	0	0	0	0	0	0	0	1
hsa-miR-154-5p	0	0	0	0	0	0	0	1
hsa-miR-6754-5p	0	0	0	0	0	0	0	1
hsa-miR-1273e	0	0	0	0	0	0	0	1
hsa-miR-1257	1.80031	1.92608	0	3.91317	1.8632	1.9566	0.0706	1
hsa-miR-7106-5p	0	0	0	0	0	0	0	1
hsa-miR-6829-3p	0	0	0	0	0	0	0	1
hsa-miR-4766-5p	0	0	0	0	0	0	0	1
hsa-miR-298	0	0	0	0	0	0	0	1
hsa-miR-4670-3p	0	0	0	0	0	0	0	1
hsa-miR-4419a	0	0	0	0	0	0	0	1
hsa-miR-8073	0	0	0	0	0	0	0	1
hsa-miR-6781-5p	0	0	0	0	0	0	0	1
hsa-miR-548at-3p	0	0	0	0	0	0	0	1
hsa-miR-4802-3p	0	0	0	0	0	0	0	1
hsa-miR-1912	0	0	0	0	0	0	0	1
hsa-miR-4774-5p	0	0	0	0	0	0	0	1
hsa-miR-599	0	0	0	0	0	0	0	1
hsa-miR-6890-5p	0	0	0	0	0	0	0	1
hsa-miR-1227-5p	0	0	0	0	0	0	0	1
hsa-miR-1273h-3p	0	0	0	0	0	0	0	1
hsa-miR-5692c	0	0	0	0	0	0	0	1
hsa-miR-5091	0	0	0	0	0	0	0	1
hsa-miR-1269a	0	0	0	0	0	0	0	1
hsa-miR-6730-5p	0	0	0	0	0	0	0	1
hsa-miR-6882-5p	0	0	0	0	0	0	0	1
hsa-miR-6886-3p	0	0	0	0	0	0	0	1
hsa-miR-8078	0	0	0	0	0	0	0	1
hsa-miR-6859-3p	0	0	0	0	0	0	0	1
hsa-miR-675-5p	0	0	0	0	0	0	0	1
hsa-miR-4730	0	0	0	0	0	0	0	1
hsa-miR-7847-3p	0	0	0	0	0	0	0	1
hsa-miR-3651	0	0	0	0	0	0	0	1
hsa-miR-1253	0	0	0	0	0	0	0	1
hsa-miR-4695-5p	0	0	0	0	0	0	0	1
hsa-miR-613	0	0	0	0	0	0	0	1
hsa-miR-4486	0	0	0	0	0	0	0	1
hsa-miR-2861	0	0	0	0	0	0	0	1
hsa-miR-4512	0	0	0	0	0	0	0	1
hsa-miR-5584-3p	0	0	0	0	0	0	0	1
hsa-miR-4513	0	0	0	0	0	0	0	1
hsa-miR-3686	0	0	0	0	0	0	0	1
hsa-miR-611	0	0	0	0	0	0	0	1
hsa-miR-564	0	0	0	0	0	0	0	1
hsa-miR-3120-5p	0	0	0	0	0	0	0	1
hsa-miR-335-5p	0	0	0	0	0	0	0	1
hsa-miR-3916	0	0	0	0	0	0	0	1
hsa-miR-6813-5p	0	0	0	0	0	0	0	1
hsa-miR-146a-3p	0	0	0	0	0	0	0	1
hsa-miR-3683	0	0	0	0	0	0	0	1
hsa-miR-92a-2-5p	0	0	0	0	0	0	0	1
hsa-miR-4259	0	0	0	0	0	0	0	1
hsa-miR-3657	0	0	0	0	0	0	0	1
hsa-miR-337-3p	0	0	0	0	0	0	0	1
hsa-miR-3120-3p	0	0	0	0	0	0	0	1
hsa-miR-452-3p	0	0	0	0	0	0	0	1
hsa-miR-4763-5p	0	0	0	0	0	0	0	1
hsa-miR-1915-5p	0	0	0	0	0	0	0	1
hsa-miR-5689	0	0	0	0	0	0	0	1
hsa-miR-4633-3p	0	0	0	0	0	0	0	1
hsa-miR-3960	0	0	0	0	0	0	0	1
hsa-miR-1183	0	0	0	0	0	0	0	1
hsa-miR-4528	0	0	0	0	0	0	0	1
hsa-miR-6894-5p	0	0	0	0	0	0	0	1
hsa-miR-4266	0	0	0	0	0	0	0	1
hsa-miR-4538	0	0	0	0	0	0	0	1
hsa-miR-1269b	0	0	0	0	0	0	0	1
hsa-miR-95-3p	0	0	0	0	0	0	0	1
hsa-miR-4445-5p	0	0	0	0	0	0	0	1
hsa-miR-6755-5p	0	0	0	0	0	0	0	1
hsa-miR-6796-5p	0	0	0	0	0	0	0	1
hsa-miR-5685	0	0	0	0	0	0	0	1
hsa-miR-3138	0	0	0	0	0	0	0	1
hsa-miR-3153	0	0	0	0	0	0	0	1
hsa-miR-4715-5p	0	0	0	0	0	0	0	1
hsa-miR-7113-5p	0	0	0	0	0	0	0	1
hsa-miR-3178	0	0	0	0	0	0	0	1
hsa-miR-302d-3p	0	0	0	0	0	0	0	1
hsa-miR-4648	0	0	0	0	0	0	0	1
hsa-miR-548ar-3p	0	0	0	0	0	0	0	1
hsa-miR-543	0	0	0	0	0	0	0	1
hsa-miR-633	0	0	0	0	0	0	0	1
hsa-miR-4669	0	0	0	0	0	0	0	1
hsa-miR-485-5p	0	0	0	0	0	0	0	1
hsa-miR-3173-5p	2.63122	1.7885	0	4.62465	2.2099	2.3123	0.0653	1
hsa-miR-150-3p	0	0	0	0	0	0	0	1
hsa-miR-6765-3p	0	0	0	0	0	0	0	1
hsa-miR-647	0	0	0	0	0	0	0	1
hsa-miR-593-3p	0	0	0	0	0	0	0	1
hsa-miR-6863	0	0	0	0	0	0	0	1
hsa-miR-6797-3p	0	0	0	0	0	0	0	1
hsa-miR-329-3p	0	0	0	0	0	0	0	1
hsa-miR-1207-3p	0	0	0	0	0	0	0	1
hsa-miR-4639-3p	0	0	0	0	0	0	0	1
hsa-miR-6794-3p	0	0	0	0	0	0	0	1
hsa-miR-555	0	0	0	0	0	0	0	1
hsa-miR-664a-5p	0	0	0	0	0	0	0	1
hsa-miR-4703-5p	0	0	0	0	0	0	0	1
hsa-miR-3129-3p	0	0	0	0	0	0	0	1
hsa-miR-451b	0	0	0	0	0	0	0	1
hsa-miR-513a-3p	0	0	0	0	0	0	0	1
hsa-miR-520b	0	0	0	0	0	0	0	1
hsa-miR-4504	0	0	0	0	0	0	0	1
hsa-miR-376a-2-5p	0	0	0	0	0	0	0	1
hsa-miR-1343-5p	0	0	0	0	0	0	0	1
hsa-miR-3131	0	0	0	0	0	0	0	1
hsa-miR-5706	0	0	0	0	0	0	0	1
hsa-miR-346	0	0	0	0	0	0	0	1
hsa-miR-5089-3p	0	0	0	0	0	0	0	1
hsa-miR-4649-3p	0	0	0	0	0	0	0	1
hsa-miR-144-3p	0	0	0	0	0	0	0	1
hsa-miR-548aj-5p	0	0	0	0	0	0	0	1
hsa-miR-31-5p	0	0	0	0	0	0	0	1
hsa-miR-6769a-5p	0	0	0	0	0	0	0	1
hsa-miR-519c-3p	0	0	0	0	0	0	0	1
hsa-miR-567	0	0	0	0	0	0	0	1
hsa-miR-4792	0	0	0	0	0	0	0	1
hsa-miR-1199-3p	0	0	0	0	0	0	0	1
hsa-miR-556-5p	0	0	0	0	0	0	0	1
hsa-miR-487b-5p	0	0	0	0	0	0	0	1
hsa-miR-631	0	0	0	0	0	0	0	1
hsa-miR-7155-3p	0	0	0	0	0	0	0	1
hsa-miR-4789-3p	0	0	0	0	0	0	0	1
hsa-miR-1973	0	0	0	0	0	0	0	1
hsa-miR-3677-5p	0	0	0	0	0	0	0	1
hsa-miR-4434	0	0	0	0	0	0	0	1
hsa-miR-548au-5p	0	0	0	0	0	0	0	1
hsa-miR-1537-5p	0	0	0	0	0	0	0	1
hsa-miR-3157-5p	0	0	0	0	0	0	0	1
hsa-miR-4742-5p	0	0	0	0	0	0	0	1
hsa-miR-5008-5p	0	0	0	0	0	0	0	1
hsa-miR-502-5p	0	0	0	0	0	0	0	1
hsa-miR-4469	0	0	0	0	0	0	0	1
hsa-miR-1283	0	0	0	0	0	0	0	1
hsa-miR-6851-5p	0	0	0	0	0	0	0	1
hsa-miR-3910	0	0	0	0	0	0	0	1
hsa-miR-520f-5p	0	0	0	0	0	0	0	1
hsa-miR-675-3p	0	0	0	0	0	0	0	1
hsa-miR-7843-5p	0	0	0	0	0	0	0	1
hsa-miR-623	0	0	0	0	0	0	0	1
hsa-miR-4321	0	0	0	0	0	0	0	1
hsa-miR-8069	0	0	0	0	0	0	0	1
hsa-miR-548ah-5p	0	0	0	0	0	0	0	1
hsa-miR-7112-3p	0	0	0	0	0	0	0	1
hsa-miR-568	0	0	0	0	0	0	0	1
hsa-miR-4436b-5p	0	0	0	0	0	0	0	1
hsa-miR-302b-5p	0	0	0	0	0	0	0	1
hsa-miR-4279	0	0	0	0	0	0	0	1
hsa-miR-4727-5p	0	0	0	0	0	0	0	1
hsa-miR-6804-3p	0	0	0	0	0	0	0	1
hsa-miR-4668-3p	0	0	0	0	0	0	0	1
hsa-miR-4451	0	0	0	0	0	0	0	1
hsa-miR-3622b-3p	0	0	0	0	0	0	0	1
hsa-miR-224-3p	0	0	0	0	0	0	0	1
hsa-miR-1282	0	0	0	0	0	0	0	1
hsa-miR-4795-5p	0	0	0	0	0	0	0	1
hsa-miR-5010-5p	0	0	0	0	0	0	0	1
hsa-miR-218-1-3p	0	0	0	0	0	0	0	1
hsa-miR-3923	0	0	0	0	0	0	0	1
hsa-miR-539-3p	0	0	0	0	0	0	0	1
hsa-miR-6764-5p	0	0	0	0	0	0	0	1
hsa-miR-3155a	0	0	0	0	0	0	0	1
hsa-miR-208a-3p	0	0	0	0	0	0	0	1
hsa-miR-1258	0	0	0	0	0	0	0	1
hsa-miR-3140-5p	0	0	0	0	0	0	0	1
hsa-miR-5587-5p	0	0	0	0	0	0	0	1
hsa-miR-548c-5p	0	0	0	0	0	0	0	1
hsa-miR-6878-3p	0	0	0	0	0	0	0	1
hsa-miR-4679	0	0	0	0	0	0	0	1
hsa-miR-7852-3p	0	0	0	0	0	0	0	1
hsa-miR-4759	0	0	0	0	0	0	0	1
hsa-miR-4649-5p	0	0	0	0	0	0	0	1
hsa-miR-3192-3p	0	0	0	0	0	0	0	1
hsa-miR-6743-5p	0	0	0	0	0	0	0	1
hsa-miR-4670-5p	0	0	0	0	0	0	0	1
hsa-miR-6881-3p	0	0	0	0	0	0	0	1
hsa-miR-5698	0	0	0	0	0	0	0	1
hsa-miR-3649	0	0	0	0	0	0	0	1
hsa-miR-557	0	0	0	0	0	0	0	1
hsa-miR-3911	0	0	0	0	0	0	0	1
hsa-miR-7152-3p	0	0	0	0	0	0	0	1
hsa-miR-5707	0	0	0	0	0	0	0	1
hsa-miR-4540	0	0	0	0	0	0	0	1
hsa-miR-4476	0	0	0	0	0	0	0	1
hsa-miR-5006-3p	0	0	0	0	0	0	0	1
hsa-miR-617	0	0	0	0	0	0	0	1
hsa-miR-519c-5p	0	0	0	0	0	0	0	1
hsa-miR-1322	0	0	0	0	0	0	0	1
hsa-miR-4671-5p	0	0	0	0	0	0	0	1
hsa-miR-3180-3p	0	0	0	0	0	0	0	1
hsa-miR-548bb-3p	0	0	0	0	0	0	0	1
hsa-miR-526a	0	0	0	0	0	0	0	1
hsa-miR-4490	0	0	0	0	0	0	0	1
hsa-miR-381-3p	0	0	0	0	0	0	0	1
hsa-miR-1323	0	0	0	0	0	0	0	1
hsa-miR-6848-3p	0	0	0	0	0	0	0	1
hsa-miR-1286	0	0	0	0	0	0	0	1
hsa-miR-3689b-5p	0	0	0	0	0	0	0	1
hsa-miR-3162-3p	0	0	0	0	0	0	0	1
hsa-miR-7113-3p	0	0	0	0	0	0	0	1
hsa-miR-4319	0	0	0	0	0	0	0	1
hsa-miR-664b-3p	0	0	0	0	0	0	0	1
hsa-miR-4431	0	0	0	0	0	0	0	1
hsa-miR-4460	0	0	0	0	0	0	0	1
hsa-miR-4727-3p	0	0	0	0	0	0	0	1
hsa-miR-3664-5p	0	0	0	0	0	0	0	1
hsa-miR-4265	0	0	0	0	0	0	0	1
hsa-miR-3136-5p	0	0	0	0	0	0	0	1
hsa-miR-371a-3p	0	0	0	0	0	0	0	1
hsa-miR-6753-3p	0	0	0	0	0	0	0	1
hsa-miR-6757-3p	0	0	0	0	0	0	0	1
hsa-miR-566	0	0	0	0	0	0	0	1
hsa-miR-1909-3p	0	0	0	0	0	0	0	1
hsa-miR-4255	0	0	0	0	0	0	0	1
hsa-miR-6823-3p	0	0	0	0	0	0	0	1
hsa-miR-3667-3p	0	0	0	0	0	0	0	1
hsa-miR-5585-3p	0	0	0	0	0	0	0	1
hsa-miR-924	0	0	0	0	0	0	0	1
hsa-miR-6748-3p	0	0	0	0	0	0	0	1
hsa-miR-4666a-3p	0	0	0	0	0	0	0	1
hsa-miR-3713	0	0	0	0	0	0	0	1
hsa-miR-8067	0	0	0	0	0	0	0	1
hsa-miR-369-5p	0	0	0	0	0	0	0	1
hsa-miR-1245a	0	0	0	0	0	0	0	1
hsa-miR-6895-3p	0	0	0	0	0	0	0	1
hsa-miR-4763-3p	0	0	0	0	0	0	0	1
hsa-miR-3925-3p	0	0	0	0	0	0	0	1
hsa-miR-578	0	0	0	0	0	0	0	1
hsa-miR-4790-5p	0	0	0	0	0	0	0	1
hsa-miR-639	0	0	0	0	0	0	0	1
hsa-miR-758-3p	0	0	0	0	0	0	0	1
hsa-miR-329-5p	0	0	0	0	0	0	0	1
hsa-miR-4529-5p	0	0	0	0	0	0	0	1
hsa-miR-198	0	0	0	0	0	0	0	1
hsa-miR-6870-3p	0	0	0	0	0	0	0	1
hsa-miR-412-5p	0	0	0	0	0	0	0	1
hsa-miR-638	0	0	0	0	0	0	0	1
hsa-miR-6832-5p	0	0	0	0	0	0	0	1
hsa-miR-432-3p	0	0	0	0	0	0	0	1
hsa-miR-938	0	0	0	0	0	0	0	1
hsa-miR-583	0	0	0	0	0	0	0	1
hsa-miR-203a-3p	0	0	0	0	0	0	0	1
hsa-miR-216a-3p	0	0	0	0	0	0	0	1
hsa-miR-6803-5p	0	0	0	0	0	0	0	1
hsa-miR-6505-3p	0	0	0	0	0	0	0	1
hsa-miR-3679-3p	0	0	0	0	0	0	0	1
hsa-miR-3922-5p	0	0	0	0	0	0	0	1
hsa-miR-937-5p	0	0	0	0	0	0	0	1
hsa-miR-6767-5p	0	0	0	0	0	0	0	1
hsa-miR-4771	0	0	0	0	0	0	0	1
hsa-miR-4298	0	0	0	0	0	0	0	1
hsa-miR-632	0	0	0	0	0	0	0	1
hsa-miR-6513-5p	0	0	0	0	0	0	0	1
hsa-miR-4455	0	0	0	0	0	0	0	1
hsa-miR-3193	0	0	0	0	0	0	0	1
hsa-miR-4725-3p	0	0	0	0	0	0	0	1
hsa-miR-373-3p	0	0	0	0	0	0	0	1
hsa-miR-6076	0	0	0	0	0	0	0	1
hsa-miR-6846-5p	0	0	0	0	0	0	0	1
hsa-miR-3925-5p	0	0	0	0	0	0	0	1
hsa-miR-5011-3p	0	0	0	0	0	0	0	1
hsa-miR-5590-5p	0	0	0	0	0	0	0	1
hsa-miR-1208	0	0	0	0	0	0	0	1
hsa-miR-3154	0	0	0	0	0	0	0	1
hsa-miR-6740-5p	0	0	0	0	0	0	0	1
hsa-miR-891a-5p	0	0	0	0	0	0	0	1
hsa-miR-4685-5p	0	0	0	0	0	0	0	1
hsa-miR-621	0	0	0	0	0	0	0	1
hsa-miR-6837-3p	0	0	0	0	0	0	0	1
hsa-miR-1224-5p	0	0	0	0	0	0	0	1
hsa-miR-4439	0	0	0	0	0	0	0	1
hsa-miR-5692a	0	0	0	0	0	0	0	1
hsa-miR-5705	0	0	0	0	0	0	0	1
hsa-miR-548an	0	0	0	0	0	0	0	1
hsa-miR-4687-3p	0	0	0	0	0	0	0	1
hsa-miR-4501	0	0	0	0	0	0	0	1
hsa-miR-656-3p	0	0	0	0	0	0	0	1
hsa-miR-520d-3p	0	0	0	0	0	0	0	1
hsa-miR-135a-3p	0	0	0	0	0	0	0	1
hsa-miR-4502	0	0	0	0	0	0	0	1
hsa-miR-4749-5p	0	0	0	0	0	0	0	1
hsa-miR-518a-5p	0	0	0	0	0	0	0	1
hsa-miR-1238-5p	0	0	0	0	0	0	0	1
hsa-miR-4706	0	0	0	0	0	0	0	1
hsa-miR-219b-3p	0	0	0	0	0	0	0	1
hsa-miR-130a-5p	0	0	0	0	0	0	0	1
hsa-miR-6501-3p	0	0	0	0	0	0	0	1
hsa-miR-6718-5p	0	0	0	0	0	0	0	1
hsa-miR-6732-5p	0	0	0	0	0	0	0	1
hsa-miR-548ap-5p	0	0	0	0	0	0	0	1
hsa-miR-4694-3p	0	0	0	0	0	0	0	1
hsa-miR-127-5p	0	0	0	0	0	0	0	1
hsa-miR-1914-5p	0	0	0	0	0	0	0	1
hsa-miR-3607-3p	0	0	0	0	0	0	0	1
hsa-miR-5696	0	0	0	0	0	0	0	1
hsa-miR-6885-3p	0	0	0	0	0	0	0	1
hsa-miR-541-5p	0	0	0	0	0	0	0	1
hsa-miR-6862-5p	0	0	0	0	0	0	0	1
hsa-miR-510-5p	0	0	0	0	0	0	0	1
hsa-miR-4303	0	0	0	0	0	0	0	1
hsa-miR-5680	0	0	0	0	0	0	0	1
hsa-miR-618	7.47821	6.19097	8.84062	6.40336	6.8346	7.622	0.1573	1
hsa-miR-888-5p	0	0	0	0	0	0	0	1
hsa-miR-5580-5p	0	0	0	0	0	0	0	1
hsa-miR-4520-3p	0	0	0	0	0	0	0	1
hsa-miR-6788-3p	0	0	0	0	0	0	0	1
hsa-miR-4287	0	0	0	0	0	0	0	1
hsa-miR-4786-5p	0	0	0	0	0	0	0	1
hsa-miR-643	0	0	0	0	0	0	0	1
hsa-miR-6845-3p	0	0	0	0	0	0	0	1
hsa-miR-517-5p	0	0	0	0	0	0	0	1
hsa-miR-4457	0	0	0	0	0	0	0	1
hsa-miR-4999-5p	2.07728	1.37577	0	3.55742	1.7265	1.7787	0.043	1
hsa-miR-4761-3p	0	0	0	0	0	0	0	1
hsa-miR-6728-3p	0	0	0	0	0	0	0	1
hsa-miR-6864-5p	0	0	0	0	0	0	0	1
hsa-miR-379-3p	0	0	0	0	0	0	0	1
hsa-miR-651-3p	0	0	0	0	0	0	0	1
hsa-miR-640	0	0	0	0	0	0	0	1
hsa-miR-181c-5p	0	0	0	0	0	0	0	1
hsa-miR-3681-5p	0	0	0	0	0	0	0	1
hsa-miR-1539	0	0	0	0	0	0	0	1
hsa-miR-6766-5p	0	0	0	0	0	0	0	1
hsa-miR-4714-5p	0	0	0	0	0	0	0	1
hsa-miR-365a-3p	0	0	0	0	0	0	0	1
hsa-miR-1273g-5p	0	0	0	0	0	0	0	1
hsa-miR-4519	0	0	0	0	0	0	0	1
hsa-miR-6083	0	0	0	0	0	0	0	1
hsa-miR-3145-5p	0	0	0	0	0	0	0	1
hsa-miR-6749-5p	0	0	0	0	0	0	0	1
hsa-miR-6721-5p	0	0	0	0	0	0	0	1
hsa-miR-494-5p	0	0	0	0	0	0	0	1
hsa-miR-6816-3p	0	0	0	0	0	0	0	1
hsa-miR-122-3p	0	0	0	0	0	0	0	1
hsa-miR-6785-3p	0	0	0	0	0	0	0	1
hsa-miR-5681a	0	0	0	0	0	0	0	1
hsa-miR-518f-3p	0	0	0	0	0	0	0	1
hsa-miR-5694	0	0	0	0	0	0	0	1
hsa-miR-665	0	0	0	0	0	0	0	1
hsa-miR-433-5p	0	0	0	0	0	0	0	1
hsa-miR-548au-3p	0	0	0	0	0	0	0	1
hsa-miR-600	0	0	0	0	0	0	0	1
hsa-miR-6789-5p	0	0	0	0	0	0	0	1
hsa-miR-6820-3p	0	0	0	0	0	0	0	1
hsa-miR-497-3p	0	0	0	0	0	0	0	1
hsa-miR-6862-3p	0	0	0	0	0	0	0	1
hsa-miR-8062	0	0	0	0	0	0	0	1
hsa-miR-7845-5p	0	0	0	0	0	0	0	1
hsa-miR-5684	0	0	0	0	0	0	0	1
hsa-miR-6824-5p	0	0	0	0	0	0	0	1
hsa-miR-1229-5p	0	0	0	0	0	0	0	1
hsa-miR-5196-3p	0	0	0	0	0	0	0	1
hsa-miR-525-3p	0	0	0	0	0	0	0	1
hsa-miR-6861-3p	0	0	0	0	0	0	0	1
hsa-miR-4499	0	0	0	0	0	0	0	1
hsa-miR-3181	0	0	0	0	0	0	0	1
hsa-miR-921	0	0	0	0	0	0	0	1
hsa-miR-5187-3p	0	0	0	0	0	0	0	1
hsa-miR-4535	0	0	0	0	0	0	0	1
hsa-miR-4475	0	0	0	0	0	0	0	1
hsa-miR-6889-3p	0	0	0	0	0	0	0	1
hsa-miR-548a-5p	0	0	0	0	0	0	0	1
hsa-miR-6879-5p	0	0	0	0	0	0	0	1
hsa-miR-548t-3p	0	0	0	0	0	0	0	1
hsa-miR-6807-5p	0	0	0	0	0	0	0	1
hsa-miR-548az-3p	0	0	0	0	0	0	0	1
hsa-miR-4654	0	0	0	0	0	0	0	1
hsa-miR-584-3p	0	0	0	0	0	0	0	1
hsa-miR-1295b-5p	0	0	0	0	0	0	0	1
hsa-miR-3654	0	0	0	0	0	0	0	1
hsa-miR-3613-3p	0	0	0	0	0	0	0	1
hsa-miR-134-3p	0	0	0	0	0	0	0	1
hsa-miR-891b	0	0	0	0	0	0	0	1
hsa-miR-4728-5p	0	0	0	0	0	0	0	1
hsa-miR-106a-3p	0	0	0	0	0	0	0	1
hsa-miR-1321	0	0	0	0	0	0	0	1
hsa-miR-500b-3p	0	0	0	0	0	0	0	1
hsa-miR-3116	0	0	0	0	0	0	0	1
hsa-miR-541-3p	0	0	0	0	0	0	0	1
hsa-miR-6723-5p	0	0	0	0	0	0	0	1
hsa-miR-302c-3p	0	0	0	0	0	0	0	1
hsa-miR-5092	0	0	0	0	0	0	0	1
hsa-miR-8081	0	0	0	0	0	0	0	1
hsa-miR-3127-5p	0	0	0	0	0	0	0	1
hsa-miR-6849-5p	0	0	0	0	0	0	0	1
hsa-miR-6826-3p	0	0	0	0	0	0	0	1
hsa-miR-510-3p	0	0	0	0	0	0	0	1
hsa-miR-658	0	0	0	0	0	0	0	1
hsa-miR-6841-3p	0	0	0	0	0	0	0	1
hsa-miR-4787-5p	0	0	0	0	0	0	0	1
hsa-miR-6827-3p	0	0	0	0	0	0	0	1
hsa-miR-6077	0	0	0	0	0	0	0	1
hsa-miR-206	0	0	0	0	0	0	0	1
hsa-miR-6760-3p	0	0	0	0	0	0	0	1
hsa-miR-5703	0	0	0	0	0	0	0	1
hsa-miR-4320	0	0	0	0	0	0	0	1
hsa-miR-508-3p	0	0	0	0	0	0	0	1
hsa-miR-4278	0	0	0	0	0	0	0	1
hsa-miR-4732-3p	0	0	0	0	0	0	0	1
hsa-miR-6134	0	0	0	0	0	0	0	1
hsa-miR-6880-5p	0	0	0	0	0	0	0	1
hsa-miR-5007-3p	0	0	0	0	0	0	0	1
hsa-miR-3620-3p	0	0	0	0	0	0	0	1
hsa-miR-6737-3p	0	0	0	0	0	0	0	1
hsa-miR-4659a-5p	0	0	0	0	0	0	0	1
hsa-miR-2117	0	0	0	0	0	0	0	1
hsa-miR-103a-2-5p	0	0	0	0	0	0	0	1
hsa-miR-527	0	0	0	0	0	0	0	1
hsa-miR-4641	0	0	0	0	0	0	0	1
hsa-miR-5009-3p	0	0	0	0	0	0	0	1
hsa-miR-580-5p	0	0	0	0	0	0	0	1
hsa-miR-4764-3p	0	0	0	0	0	0	0	1
hsa-miR-4748	0	0	0	0	0	0	0	1
hsa-miR-3664-3p	0	0	0	0	0	0	0	1
hsa-miR-216a-5p	0	0	0	0	0	0	0	1
hsa-miR-4757-3p	0	0	0	0	0	0	0	1
hsa-miR-4653-5p	0	0	0	0	0	0	0	1
hsa-miR-4739	0	0	0	0	0	0	0	1
hsa-miR-411-3p	0	0	0	0	0	0	0	1
hsa-miR-3692-5p	0	0	0	0	0	0	0	1
hsa-miR-3158-5p	0	0	0	0	0	0	0	1
hsa-miR-4720-3p	0	0	0	0	0	0	0	1
hsa-miR-4782-3p	0	0	0	0	0	0	0	1
hsa-miR-6750-3p	0	0	0	0	0	0	0	1
hsa-miR-4735-3p	0	0	0	0	0	0	0	1
hsa-miR-7155-5p	0	0	0	0	0	0	0	1
hsa-miR-3689f	0	0	0	0	0	0	0	1
hsa-miR-223-3p	0	0	0	0	0	0	0	1
hsa-miR-5009-5p	0	0	0	0	0	0	0	1
hsa-miR-3616-3p	0	0	0	0	0	0	0	1
hsa-miR-363-5p	0	0	0	0	0	0	0	1
hsa-miR-4491	0	0	0	0	0	0	0	1
hsa-miR-551a	0	0	0	0	0	0	0	1
hsa-miR-5047	0	0	0	0	0	0	0	1
hsa-miR-6780a-5p	0	0	0	0	0	0	0	1
hsa-miR-889-5p	0	0	0	0	0	0	0	1
hsa-miR-6782-5p	0	0	0	0	0	0	0	1
hsa-miR-518c-5p	0	0	0	0	0	0	0	1
hsa-miR-4474-5p	0	0	0	0	0	0	0	1
hsa-miR-598-3p	18.834	15.2711	15.7868	21.3445	17.0526	18.5656	0.1226	1
hsa-miR-520c-3p	0	0	0	0	0	0	0	1
hsa-miR-548as-5p	0	0	0	0	0	0	0	1
hsa-miR-4484	0	0	0	0	0	0	0	1
hsa-miR-4662b	0	0	0	0	0	0	0	1
hsa-miR-3663-3p	0	0	0	0	0	0	0	1
hsa-miR-4423-3p	0	0	0	0	0	0	0	1
hsa-miR-6125	0	0	0	0	0	0	0	1
hsa-miR-4450	0	0	0	0	0	0	0	1
hsa-miR-7157-3p	0	0	0	0	0	0	0	1
hsa-miR-6738-3p	0	0	0	0	0	0	0	1
hsa-miR-6812-3p	0	0	0	0	0	0	0	1
hsa-miR-668-5p	0	0	0	0	0	0	0	1
hsa-miR-4768-3p	0	0	0	0	0	0	0	1
hsa-miR-4636	0	0	0	0	0	0	0	1
hsa-miR-519b-5p	0	0	0	0	0	0	0	1
hsa-miR-6877-5p	0	0	0	0	0	0	0	1
hsa-miR-208b-5p	0	0	0	0	0	0	0	1
hsa-miR-3660	0	0	0	0	0	0	0	1
hsa-miR-6791-5p	0	0	0	0	0	0	0	1
hsa-miR-548e-5p	0	0	0	0	0	0	0	1
hsa-miR-4661-3p	0	0	0	0	0	0	0	1
hsa-miR-4794	0	0	0	0	0	0	0	1
hsa-miR-5580-3p	0	0	0	0	0	0	0	1
hsa-miR-409-5p	0	0	0	0	0	0	0	1
hsa-miR-6128	0	0	0	0	0	0	0	1
hsa-miR-523-3p	0	0	0	0	0	0	0	1
hsa-miR-620	0	0	0	0	0	0	0	1
hsa-miR-4444	0	0	0	0	0	0	0	1
hsa-miR-2681-3p	0	0	0	0	0	0	0	1
hsa-miR-1248	0	0	0	0	0	0	0	1
hsa-miR-548ax	0	0	0	0	0	0	0	1
hsa-miR-3200-5p	0	0	0	0	0	0	0	1
hsa-miR-203b-5p	0	0	0	0	0	0	0	1
hsa-miR-1301-5p	0	0	0	0	0	0	0	1
hsa-miR-1273f	0	0	0	0	0	0	0	1
hsa-miR-6890-3p	0	0	0	0	0	0	0	1
hsa-miR-512-5p	0	0	0	0	0	0	0	1
hsa-miR-4666b	0	0	0	0	0	0	0	1
hsa-miR-4756-3p	0	0	0	0	0	0	0	1
hsa-miR-6776-3p	0	0	0	0	0	0	0	1
hsa-miR-548ae-5p	0	0	0	0	0	0	0	1
hsa-miR-654-3p	0	0	0	0	0	0	0	1
hsa-miR-6875-3p	0	0	0	0	0	0	0	1
hsa-miR-6778-3p	0	0	0	0	0	0	0	1
hsa-miR-382-3p	0	0	0	0	0	0	0	1
hsa-miR-101-5p	0	0	0	0	0	0	0	1
hsa-miR-493-5p	0	0	0	0	0	0	0	1
hsa-miR-6510-3p	0	0	0	0	0	0	0	1
hsa-miR-3653-5p	0	0	0	0	0	0	0	1
hsa-miR-3658	0	0	0	0	0	0	0	1
hsa-miR-376a-3p	0	0	0	0	0	0	0	1
hsa-miR-153-3p	0	0	0	0	0	0	0	1
hsa-miR-1200	0	0	0	0	0	0	0	1
hsa-miR-299-5p	0	0	0	0	0	0	0	1
hsa-miR-6778-5p	0	0	0	0	0	0	0	1
hsa-miR-6842-3p	0	0	0	0	0	0	0	1
hsa-miR-3180	0	0	0	0	0	0	0	1
hsa-miR-4726-5p	0	0	0	0	0	0	0	1
hsa-miR-145-5p	0	0	0	0	0	0	0	1
hsa-miR-3134	0	0	0	0	0	0	0	1
hsa-miR-6803-3p	0	0	0	0	0	0	0	1
hsa-miR-4731-3p	0	0	0	0	0	0	0	1
hsa-miR-3648	0	0	0	0	0	0	0	1
hsa-miR-302f	0	0	0	0	0	0	0	1
hsa-miR-1179	0	0	0	0	0	0	0	1
hsa-miR-342-5p	0	0	0	0	0	0	0	1
hsa-miR-3939	0	0	0	0	0	0	0	1
hsa-miR-431-5p	0	0	0	0	0	0	0	1
hsa-miR-548p	0	0	0	0	0	0	0	1
hsa-miR-6858-3p	0	0	0	0	0	0	0	1
hsa-miR-6739-5p	0	0	0	0	0	0	0	1
hsa-miR-5581-3p	0	0	0	0	0	0	0	1
hsa-miR-6512-5p	0	0	0	0	0	0	0	1
hsa-miR-770-5p	0	0	0	0	0	0	0	1
hsa-miR-2116-5p	0	0	0	0	0	0	0	1
hsa-miR-380-3p	0	0	0	0	0	0	0	1
hsa-miR-34c-3p	0	0	0	0	0	0	0	1
hsa-miR-3917	0	0	0	0	0	0	0	1
hsa-miR-520d-5p	0	0	0	0	0	0	0	1
hsa-miR-6502-5p	0	0	0	0	0	0	0	1
hsa-miR-6773-5p	0	0	0	0	0	0	0	1
hsa-miR-216b-3p	0	0	0	0	0	0	0	1
hsa-miR-3617-5p	0	0	0	0	0	0	0	1
hsa-miR-4723-5p	0	0	0	0	0	0	0	1
hsa-miR-6889-5p	0	0	0	0	0	0	0	1
hsa-miR-8077	0	0	0	0	0	0	0	1
hsa-miR-6869-3p	0	0	0	0	0	0	0	1
hsa-miR-6807-3p	0	0	0	0	0	0	0	1
hsa-miR-1207-5p	0	0	0	0	0	0	0	1
hsa-miR-103a-3p	0	0	0	0	0	0	0	1
hsa-miR-4645-5p	0	0	0	0	0	0	0	1
hsa-miR-3646	0	0	0	0	0	0	0	1
hsa-miR-6878-5p	0	0	0	0	0	0	0	1
hsa-miR-4536-3p	0	0	0	0	0	0	0	1
hsa-miR-6514-5p	0	0	0	0	0	0	0	1
hsa-miR-6764-3p	0	0	0	0	0	0	0	1
hsa-miR-20b-3p	0	0	0	0	0	0	0	1
hsa-miR-6736-3p	0	0	0	0	0	0	0	1
hsa-miR-5739	0	0	0	0	0	0	0	1
hsa-miR-3123	0	0	0	0	0	0	0	1
hsa-miR-6845-5p	0	0	0	0	0	0	0	1
hsa-miR-4295	0	0	0	0	0	0	0	1
hsa-miR-1255b-5p	0	0	0	0	0	0	0	1
hsa-miR-6817-3p	0	0	0	0	0	0	0	1
hsa-miR-609	0	0	0	0	0	0	0	1
hsa-miR-3691-5p	0	0	0	0	0	0	0	1
hsa-miR-3150a-3p	0	0	0	0	0	0	0	1
hsa-miR-4700-3p	0	0	0	0	0	0	0	1
hsa-miR-655-3p	0	0	0	0	0	0	0	1
hsa-miR-1281	0	0	0	0	0	0	0	1
hsa-miR-4260	0	0	0	0	0	0	0	1
hsa-miR-4782-5p	0	0	0	0	0	0	0	1
hsa-miR-4713-3p	0	0	0	0	0	0	0	1
hsa-miR-6069	0	0	0	0	0	0	0	1
hsa-miR-4646-3p	0	0	0	0	0	0	0	1
hsa-miR-3194-5p	0	0	0	0	0	0	0	1
hsa-miR-376c-3p	0	0	0	0	0	0	0	1
hsa-miR-518d-5p	0	0	0	0	0	0	0	1
hsa-miR-6780a-3p	0	0	0	0	0	0	0	1
hsa-miR-570-3p	0	0	0	0	0	0	0	1
hsa-miR-4656	0	0	0	0	0	0	0	1
hsa-miR-4757-5p	0	0	0	0	0	0	0	1
hsa-miR-33b-5p	0	0	0	0	0	0	0	1
hsa-miR-1285-5p	0	0	0	0	0	0	0	1
hsa-miR-4275	0	0	0	0	0	0	0	1
hsa-miR-367-3p	0	0	0	0	0	0	0	1
hsa-miR-6833-5p	0	0	0	0	0	0	0	1
hsa-miR-6746-5p	0	0	0	0	0	0	0	1
hsa-miR-141-3p	0	0	0	0	0	0	0	1
hsa-miR-6769b-5p	0	0	0	0	0	0	0	1
hsa-miR-4322	0	0	0	0	0	0	0	1
hsa-miR-7110-5p	0	0	0	0	0	0	0	1
hsa-miR-6821-3p	0	0	0	0	0	0	0	1
hsa-miR-6511b-5p	0	0	0	0	0	0	0	1
hsa-miR-596	0	0	0	0	0	0	0	1
hsa-miR-3192-5p	0	0	0	0	0	0	0	1
hsa-miR-636	0	0	0	0	0	0	0	1
hsa-miR-552-3p	0	0	0	0	0	0	0	1
hsa-miR-4463	0	0	0	0	0	0	0	1
hsa-miR-548m	0	0	0	0	0	0	0	1
hsa-miR-4804-3p	0	0	0	0	0	0	0	1
hsa-miR-656-5p	0	0	0	0	0	0	0	1
hsa-miR-5583-3p	0	0	0	0	0	0	0	1
hsa-miR-211-3p	0	0	0	0	0	0	0	1
hsa-miR-891a-3p	0	0	0	0	0	0	0	1
hsa-miR-8054	0	0	0	0	0	0	0	1
hsa-miR-3199	0	0	0	0	0	0	0	1
hsa-miR-548aa	0	0	0	0	0	0	0	1
hsa-miR-4524b-5p	0	0	0	0	0	0	0	1
hsa-miR-5572	0	0	0	0	0	0	0	1
hsa-miR-1255b-2-3p	0	0	0	0	0	0	0	1
hsa-miR-3668	0	0	0	0	0	0	0	1
hsa-miR-4801	0	0	0	0	0	0	0	1
hsa-miR-3920	0	0	0	0	0	0	0	1
hsa-miR-4436b-3p	0	0	0	0	0	0	0	1
hsa-miR-5687	0	0	0	0	0	0	0	1
hsa-miR-4729	0	0	0	0	0	0	0	1
hsa-miR-3621	0	0	0	0	0	0	0	1
hsa-miR-607	0	0	0	0	0	0	0	1
hsa-miR-141-5p	0	0	0	0	0	0	0	1
hsa-miR-200c-5p	0	0	0	0	0	0	0	1
hsa-miR-6089	0	0	0	0	0	0	0	1
hsa-miR-3117-5p	0	0	0	0	0	0	0	1
hsa-miR-7106-3p	0	0	0	0	0	0	0	1
hsa-miR-5585-5p	0	0	0	0	0	0	0	1
hsa-miR-661	0	0	0	0	0	0	0	1
hsa-miR-3975	0	0	0	0	0	0	0	1
hsa-miR-1296-3p	0	0	0	0	0	0	0	1
hsa-miR-6081	0	0	0	0	0	0	0	1
hsa-miR-1468-3p	0	0	0	0	0	0	0	1
hsa-miR-1228-3p	0	0	0	0	0	0	0	1
hsa-miR-5584-5p	0	0	0	0	0	0	0	1
hsa-miR-3622a-3p	0	0	0	0	0	0	0	1
hsa-miR-4436a	0	0	0	0	0	0	0	1
hsa-miR-4418	0	0	0	0	0	0	0	1
hsa-miR-548bb-5p	0	0	0	0	0	0	0	1
hsa-miR-7158-5p	0	0	0	0	0	0	0	1
hsa-miR-3690	0	0	0	0	0	0	0	1
hsa-miR-3655	0	0	0	0	0	0	0	1
hsa-miR-7112-5p	0	0	0	0	0	0	0	1
hsa-miR-4284	0	0	0	0	0	0	0	1
hsa-miR-4465	0	0	0	0	0	0	0	1
hsa-miR-6508-5p	0	0	0	0	0	0	0	1
hsa-miR-4638-5p	0	0	0	0	0	0	0	1
hsa-miR-1251-5p	0	0	0	0	0	0	0	1
hsa-miR-6131	0	0	0	0	0	0	0	1
hsa-miR-6124	0	0	0	0	0	0	0	1
hsa-miR-1288-5p	0	0	0	0	0	0	0	1
hsa-miR-4291	0	0	0	0	0	0	0	1
hsa-miR-4470	0	0	0	0	0	0	0	1
hsa-miR-1251-3p	0	0	0	0	0	0	0	1
hsa-miR-6821-5p	0	0	0	0	0	0	0	1
hsa-miR-6511a-3p	0	0	0	0	0	0	0	1
hsa-miR-3607-5p	0	0	0	0	0	0	0	1
hsa-miR-1181	0	0	0	0	0	0	0	1
hsa-miR-133a-3p	0	0	0	0	0	0	0	1
hsa-miR-188-3p	0	0	0	0	0	0	0	1
hsa-miR-4777-3p	0	0	0	0	0	0	0	1
hsa-miR-3133	0	0	0	0	0	0	0	1
hsa-miR-4524a-5p	0	0	0	0	0	0	0	1
hsa-miR-6773-3p	0	0	0	0	0	0	0	1
hsa-miR-518d-3p	0	0	0	0	0	0	0	1
hsa-miR-5591-3p	0	0	0	0	0	0	0	1
hsa-miR-890	0	0	0	0	0	0	0	1
hsa-miR-4651	0	0	0	0	0	0	0	1
hsa-miR-6790-3p	0	0	0	0	0	0	0	1
hsa-miR-4251	0	0	0	0	0	0	0	1
hsa-miR-3126-5p	0	0	0	0	0	0	0	1
hsa-miR-6808-5p	0	0	0	0	0	0	0	1
hsa-miR-6755-3p	0	0	0	0	0	0	0	1
hsa-miR-5090	0	0	0	0	0	0	0	1
hsa-miR-6731-5p	0	0	0	0	0	0	0	1
hsa-miR-5681b	0	0	0	0	0	0	0	1
hsa-miR-1972	0	0	0	0	0	0	0	1
hsa-miR-6775-5p	0	0	0	0	0	0	0	1
hsa-miR-149-3p	0	0	0	0	0	0	0	1
hsa-miR-6737-5p	0	0	0	0	0	0	0	1
hsa-miR-4711-5p	0	0	0	0	0	0	0	1
hsa-miR-522-5p	0	0	0	0	0	0	0	1
hsa-miR-19b-2-5p	0	0	0	0	0	0	0	1
hsa-miR-4786-3p	0	0	0	0	0	0	0	1
hsa-miR-6507-3p	0	0	0	0	0	0	0	1
hsa-miR-6818-3p	0	0	0	0	0	0	0	1
hsa-miR-6735-5p	0	0	0	0	0	0	0	1
hsa-miR-6840-3p	0	0	0	0	0	0	0	1
hsa-miR-4768-5p	0	0	0	0	0	0	0	1
hsa-miR-6774-5p	0	0	0	0	0	0	0	1
hsa-miR-134-5p	0	0	0	0	0	0	0	1
hsa-miR-3974	0	0	0	0	0	0	0	1
hsa-miR-154-3p	0	0	0	0	0	0	0	1
hsa-miR-4694-5p	0	0	0	0	0	0	0	1
hsa-miR-489-3p	0	0	0	0	0	0	0	1
hsa-miR-6865-5p	0	0	0	0	0	0	0	1
hsa-miR-1225-5p	0	0	0	0	0	0	0	1
hsa-miR-4658	0	0	0	0	0	0	0	1
hsa-miR-487a-5p	0	0	0	0	0	0	0	1
hsa-miR-4440	0	0	0	0	0	0	0	1
hsa-miR-1249-5p	0	0	0	0	0	0	0	1
hsa-miR-572	0	0	0	0	0	0	0	1
hsa-miR-7853-5p	0	0	0	0	0	0	0	1
hsa-miR-499b-5p	0	0	0	0	0	0	0	1
hsa-miR-5691	0	0	0	0	0	0	0	1
hsa-miR-3177-3p	0	0	0	0	0	0	0	1
hsa-miR-6730-3p	0	0	0	0	0	0	0	1
hsa-miR-4478	0	0	0	0	0	0	0	1
hsa-miR-302e	0	0	0	0	0	0	0	1
hsa-miR-516b-5p	0	0	0	0	0	0	0	1
hsa-miR-5002-3p	0	0	0	0	0	0	0	1
hsa-miR-4482-3p	0	0	0	0	0	0	0	1
hsa-miR-4314	0	0	0	0	0	0	0	1
hsa-miR-548b-3p	0	0	0	0	0	0	0	1
hsa-miR-4793-5p	0	0	0	0	0	0	0	1
hsa-miR-4276	0	0	0	0	0	0	0	1
hsa-miR-7846-3p	0	0	0	0	0	0	0	1
hsa-miR-143-5p	0	0	0	0	0	0	0	1
hsa-miR-3135a	0	0	0	0	0	0	0	1
hsa-miR-488-3p	0	0	0	0	0	0	0	1
hsa-miR-4518	0	0	0	0	0	0	0	1
hsa-miR-4676-5p	0	0	0	0	0	0	0	1
hsa-miR-3162-5p	0	0	0	0	0	0	0	1
hsa-miR-4289	0	0	0	0	0	0	0	1
hsa-miR-563	0	0	0	0	0	0	0	1
hsa-miR-3973	0	0	0	0	0	0	0	1
hsa-miR-8057	0	0	0	0	0	0	0	1
hsa-miR-4726-3p	0	0	0	0	0	0	0	1
hsa-miR-4999-3p	0	0	0	0	0	0	0	1
hsa-miR-3127-3p	0	0	0	0	0	0	0	1
hsa-miR-6825-5p	0	0	0	0	0	0	0	1
hsa-miR-4703-3p	0	0	0	0	0	0	0	1
hsa-miR-8072	0	0	0	0	0	0	0	1
hsa-miR-548x-3p	0	0	0	0	0	0	0	1
hsa-miR-590-5p	0	0	0	0	0	0	0	1
hsa-miR-6739-3p	0	0	0	0	0	0	0	1
hsa-miR-6761-3p	0	0	0	0	0	0	0	1
hsa-miR-892b	0	0	0	0	0	0	0	1
hsa-miR-579-3p	0	0	0	0	0	0	0	1
hsa-miR-4256	0	0	0	0	0	0	0	1
hsa-miR-5195-3p	0	0	0	0	0	0	0	1
hsa-miR-4632-5p	0	0	0	0	0	0	0	1
hsa-miR-513b-5p	0	0	0	0	0	0	0	1
hsa-miR-8080	0	0	0	0	0	0	0	1
hsa-miR-302c-5p	0	0	0	0	0	0	0	1
hsa-miR-3689c	0	0	0	0	0	0	0	1
hsa-miR-6891-3p	0	0	0	0	0	0	0	1
hsa-miR-7162-5p	0	0	0	0	0	0	0	1
hsa-miR-3606-3p	0	0	0	0	0	0	0	1
hsa-miR-2053	0	0	0	0	0	0	0	1
hsa-miR-6786-5p	0	0	0	0	0	0	0	1
hsa-miR-5000-5p	0	0	0	0	0	0	0	1
hsa-miR-4746-3p	0	0	0	0	0	0	0	1
hsa-miR-6072	0	0	0	0	0	0	0	1
hsa-miR-4717-3p	0	0	0	0	0	0	0	1
hsa-miR-6815-3p	0	0	0	0	0	0	0	1
hsa-miR-4417	0	0	0	0	0	0	0	1
hsa-miR-449b-3p	0	0	0	0	0	0	0	1
hsa-miR-302a-5p	0	0	0	0	0	0	0	1
hsa-miR-6507-5p	0	0	0	0	0	0	0	1
hsa-miR-4708-5p	0	0	0	0	0	0	0	1
hsa-miR-6795-5p	0	0	0	0	0	0	0	1
hsa-miR-6771-5p	0	0	0	0	0	0	0	1
hsa-miR-6068	0	0	0	0	0	0	0	1
hsa-miR-4305	0	0	0	0	0	0	0	1
hsa-miR-3689d	0	0	0	0	0	0	0	1
hsa-miR-6759-3p	0	0	0	0	0	0	0	1
hsa-miR-7107-3p	0	0	0	0	0	0	0	1
hsa-miR-4257	0	0	0	0	0	0	0	1
hsa-miR-6857-5p	0	0	0	0	0	0	0	1
hsa-miR-215-3p	0	0	0	0	0	0	0	1
hsa-miR-1289	0	0	0	0	0	0	0	1
hsa-miR-514b-5p	0	0	0	0	0	0	0	1
hsa-miR-34b-3p	0	0	0	0	0	0	0	1
hsa-miR-3065-5p	0	0	0	0	0	0	0	1
hsa-miR-190a-3p	0	0	0	0	0	0	0	1
hsa-miR-548aj-3p	0	0	0	0	0	0	0	1
hsa-miR-6751-3p	0	0	0	0	0	0	0	1
hsa-miR-4783-5p	0	0	0	0	0	0	0	1
hsa-miR-4299	0	0	0	0	0	0	0	1
hsa-miR-4506	0	0	0	0	0	0	0	1
hsa-miR-8058	0	0	0	0	0	0	0	1
hsa-miR-491-3p	0	0	0	0	0	0	0	1
hsa-miR-4682	0	0	0	0	0	0	0	1
hsa-miR-3670	0	0	0	0	0	0	0	1
hsa-miR-4427	0	0	0	0	0	0	0	1
hsa-miR-4273	0	0	0	0	0	0	0	1
hsa-miR-8074	0	0	0	0	0	0	0	1
hsa-miR-5197-5p	0	0	0	0	0	0	0	1
hsa-miR-4433a-3p	0	0	0	0	0	0	0	1
hsa-miR-6789-3p	0	0	0	0	0	0	0	1
hsa-miR-4424	0	0	0	0	0	0	0	1
hsa-miR-758-5p	0	0	0	0	0	0	0	1
hsa-miR-8061	0	0	0	0	0	0	0	1
hsa-miR-3606-5p	0	0	0	0	0	0	0	1
hsa-miR-135a-5p	0	0	0	0	0	0	0	1
hsa-miR-4433a-5p	0	0	0	0	0	0	0	1
hsa-miR-6501-5p	0	0	0	0	0	0	0	1
hsa-miR-4766-3p	0	0	0	0	0	0	0	1
hsa-miR-759	0	0	0	0	0	0	0	1
hsa-miR-548b-5p	0	0	0	0	0	0	0	1
hsa-miR-6510-5p	0	0	0	0	0	0	0	1
hsa-miR-1277-5p	0	0	0	0	0	0	0	1
hsa-miR-8052	0	0	0	0	0	0	0	1
hsa-miR-375	0	0	0	0	0	0	0	1
hsa-miR-4662a-5p	0	0	0	0	0	0	0	1
hsa-miR-4509	0	0	0	0	0	0	0	1
hsa-miR-3185	0	0	0	0	0	0	0	1
hsa-miR-554	0	0	0	0	0	0	0	1
hsa-miR-6818-5p	0	0	0	0	0	0	0	1
hsa-miR-6780b-5p	0	0	0	0	0	0	0	1
hsa-miR-6828-5p	0	0	0	0	0	0	0	1
hsa-miR-642b-5p	0	0	0	0	0	0	0	1
hsa-miR-892a	0	0	0	0	0	0	0	1
hsa-miR-4760-3p	0	0	0	0	0	0	0	1
hsa-miR-4456	0	0	0	0	0	0	0	1
hsa-miR-6823-5p	0	0	0	0	0	0	0	1
hsa-miR-6851-3p	0	0	0	0	0	0	0	1
hsa-miR-3928-5p	0	0	0	0	0	0	0	1
hsa-miR-4804-5p	0	0	0	0	0	0	0	1
hsa-miR-2276-5p	0	0	0	0	0	0	0	1
hsa-miR-6843-3p	0	0	0	0	0	0	0	1
hsa-miR-6745	0	0	0	0	0	0	0	1
hsa-miR-8055	0	0	0	0	0	0	0	1
hsa-miR-4733-5p	0	0	0	0	0	0	0	1
hsa-miR-4252	0	0	0	0	0	0	0	1
hsa-miR-4704-3p	0	0	0	0	0	0	0	1
hsa-miR-6876-3p	0	0	0	0	0	0	0	1
hsa-miR-6763-5p	0	0	0	0	0	0	0	1
hsa-miR-5006-5p	0	0	0	0	0	0	0	1
hsa-miR-219a-5p	0	0	0	0	0	0	0	1
hsa-miR-4722-3p	0	0	0	0	0	0	0	1
hsa-miR-5571-3p	0	0	0	0	0	0	0	1
hsa-miR-1225-3p	0	0	0	0	0	0	0	1
hsa-miR-4525	0	0	0	0	0	0	0	1
hsa-miR-6795-3p	0	0	0	0	0	0	0	1
hsa-miR-95-5p	0	0	0	0	0	0	0	1
hsa-miR-128-2-5p	0	0	0	0	0	0	0	1
hsa-miR-1178-5p	0	0	0	0	0	0	0	1
hsa-miR-9500	0	0	0	0	0	0	0	1
hsa-miR-4642	0	0	0	0	0	0	0	1
hsa-miR-659-3p	0	0	0	0	0	0	0	1
hsa-miR-3196	0	0	0	0	0	0	0	1
hsa-miR-4711-3p	0	0	0	0	0	0	0	1
hsa-miR-6817-5p	0	0	0	0	0	0	0	1
hsa-miR-325	0	0	0	0	0	0	0	1
hsa-miR-1247-3p	0	0	0	0	0	0	0	1
hsa-miR-3164	0	0	0	0	0	0	0	1
hsa-miR-6744-3p	0	0	0	0	0	0	0	1
hsa-miR-4329	0	0	0	0	0	0	0	1
hsa-miR-6741-3p	0	0	0	0	0	0	0	1
hsa-miR-511-5p	0	0	0	0	0	0	0	1
hsa-miR-1288-3p	0	0	0	0	0	0	0	1
hsa-miR-6844	0	0	0	0	0	0	0	1
hsa-miR-934	0	0	0	0	0	0	0	1
hsa-miR-4779	0	0	0	0	0	0	0	1
hsa-miR-1256	0	0	0	0	0	0	0	1
hsa-miR-4647	0	0	0	0	0	0	0	1
hsa-miR-4635	0	0	0	0	0	0	0	1
hsa-miR-6856-5p	0	0	0	0	0	0	0	1
hsa-miR-668-3p	0	0	0	0	0	0	0	1
hsa-miR-4302	0	0	0	0	0	0	0	1
hsa-miR-548h-5p	0	0	0	0	0	0	0	1
hsa-miR-3617-3p	0	0	0	0	0	0	0	1
hsa-miR-602	0	0	0	0	0	0	0	1
hsa-miR-6082	0	0	0	0	0	0	0	1
hsa-miR-6893-3p	0	0	0	0	0	0	0	1
hsa-miR-548x-5p	0	0	0	0	0	0	0	1
hsa-miR-4735-5p	0	0	0	0	0	0	0	1
hsa-miR-4446-3p	0	0	0	0	0	0	0	1
hsa-miR-4740-3p	0	0	0	0	0	0	0	1
hsa-miR-523-5p	0	0	0	0	0	0	0	1
hsa-miR-6511a-5p	0	0	0	0	0	0	0	1
hsa-miR-548ao-3p	0	0	0	0	0	0	0	1
hsa-miR-6886-5p	0	0	0	0	0	0	0	1
hsa-miR-383-5p	0	0	0	0	0	0	0	1
hsa-miR-495-3p	0	0	0	0	0	0	0	1
hsa-miR-548al	0	0	0	0	0	0	0	1
hsa-miR-1587	0	0	0	0	0	0	0	1
hsa-miR-4441	0	0	0	0	0	0	0	1
hsa-miR-6824-3p	0	0	0	0	0	0	0	1
hsa-miR-3924	0	0	0	0	0	0	0	1
hsa-miR-7151-5p	0	0	0	0	0	0	0	1
hsa-miR-3141	0	0	0	0	0	0	0	1
hsa-miR-3977	0	0	0	0	0	0	0	1
hsa-miR-4459	0	0	0	0	0	0	0	1
hsa-miR-1245b-5p	0	0	0	0	0	0	0	1
hsa-miR-6797-5p	0	0	0	0	0	0	0	1
hsa-miR-6750-5p	0	0	0	0	0	0	0	1
hsa-miR-629-3p	0	0	0	0	0	0	0	1
hsa-miR-1471	0	0	0	0	0	0	0	1
hsa-miR-4667-5p	0	0	0	0	0	0	0	1
hsa-miR-8086	0	0	0	0	0	0	0	1
hsa-miR-3978	0	0	0	0	0	0	0	1
hsa-miR-4277	0	0	0	0	0	0	0	1
hsa-miR-3666	0	0	0	0	0	0	0	1
hsa-miR-1250-3p	0	0	0	0	0	0	0	1
hsa-miR-4263	0	0	0	0	0	0	0	1
hsa-miR-3124-5p	0	0	0	0	0	0	0	1
hsa-miR-4523	0	0	0	0	0	0	0	1
hsa-miR-630	0	0	0	0	0	0	0	1
hsa-miR-3714	0	0	0	0	0	0	0	1
hsa-miR-1185-5p	0	0	0	0	0	0	0	1
hsa-miR-519d-5p	0	0	0	0	0	0	0	1
hsa-miR-4479	0	0	0	0	0	0	0	1
hsa-miR-4686	0	0	0	0	0	0	0	1
hsa-miR-4292	0	0	0	0	0	0	0	1
hsa-miR-6769b-3p	0	0	0	0	0	0	0	1
hsa-miR-3935	0	0	0	0	0	0	0	1
hsa-miR-626	0	0	0	0	0	0	0	1
hsa-miR-548ac	0	0	0	0	0	0	0	1
hsa-miR-4254	0	0	0	0	0	0	0	1
hsa-miR-8053	0	0	0	0	0	0	0	1
hsa-miR-655-5p	0	0	0	0	0	0	0	1
hsa-miR-4704-5p	0	0	0	0	0	0	0	1
hsa-miR-1234-3p	0	0	0	0	0	0	0	1
hsa-miR-4325	0	0	0	0	0	0	0	1
hsa-miR-6516-3p	0	0	0	0	0	0	0	1
hsa-miR-569	0	0	0	0	0	0	0	1
hsa-miR-920	0	0	0	0	0	0	0	1
hsa-miR-4701-5p	0	0	0	0	0	0	0	1
hsa-miR-6071	0	0	0	0	0	0	0	1
hsa-miR-5682	0	0	0	0	0	0	0	1
hsa-miR-6756-3p	0	0	0	0	0	0	0	1
hsa-miR-487a-3p	0	0	0	0	0	0	0	1
hsa-miR-7160-5p	0	0	0	0	0	0	0	1
hsa-miR-3157-3p	0	0	0	0	0	0	0	1
hsa-miR-4330	0	0	0	0	0	0	0	1
hsa-miR-7-2-3p	0	0	0	0	0	0	0	1
hsa-miR-124-3p	0	0	0	0	0	0	0	1
hsa-miR-3163	0	0	0	0	0	0	0	1
hsa-miR-3187-5p	0	0	0	0	0	0	0	1
hsa-miR-4709-3p	0	0	0	0	0	0	0	1
hsa-miR-6509-5p	0	0	0	0	0	0	0	1
hsa-miR-6742-3p	0	0	0	0	0	0	0	1
hsa-miR-3194-3p	0	0	0	0	0	0	0	1
hsa-miR-4445-3p	0	0	0	0	0	0	0	1
hsa-miR-410-5p	0	0	0	0	0	0	0	1
hsa-miR-6777-3p	0	0	0	0	0	0	0	1
hsa-miR-1470	0	0	0	0	0	0	0	1
hsa-miR-3117-3p	0	0	0	0	0	0	0	1
hsa-miR-4799-3p	0	0	0	0	0	0	0	1
hsa-miR-320e	0	0	0	0	0	0	0	1
hsa-miR-509-3-5p	0	0	0	0	0	0	0	1
hsa-miR-676-3p	0	0	0	0	0	0	0	1
hsa-miR-518f-5p	0	0	0	0	0	0	0	1
hsa-miR-6087	0	0	0	0	0	0	0	1
hsa-miR-1324	0	0	0	0	0	0	0	1
hsa-miR-4773	0	0	0	0	0	0	0	1
hsa-miR-6802-3p	0	0	0	0	0	0	0	1
hsa-miR-6834-5p	0	0	0	0	0	0	0	1
hsa-miR-7159-3p	0	0	0	0	0	0	0	1
hsa-miR-4485-5p	0	0	0	0	0	0	0	1
hsa-miR-4743-5p	0	0	0	0	0	0	0	1
hsa-miR-6883-3p	0	0	0	0	0	0	0	1
hsa-miR-124-5p	0	0	0	0	0	0	0	1
hsa-miR-4798-5p	0	0	0	0	0	0	0	1
hsa-miR-6884-3p	0	0	0	0	0	0	0	1
hsa-miR-3168	0	0	0	0	0	0	0	1
hsa-miR-4539	0	0	0	0	0	0	0	1
hsa-miR-6506-5p	0	0	0	0	0	0	0	1
hsa-miR-548ad-3p	0	0	0	0	0	0	0	1
hsa-miR-5003-5p	0	0	0	0	0	0	0	1
hsa-miR-892c-3p	0	0	0	0	0	0	0	1
hsa-miR-302b-3p	0	0	0	0	0	0	0	1
hsa-miR-7978	0	0	0	0	0	0	0	1
hsa-miR-6500-5p	0	0	0	0	0	0	0	1
hsa-miR-7855-5p	0	0	0	0	0	0	0	1
hsa-miR-6073	0	0	0	0	0	0	0	1
hsa-miR-587	0	0	0	0	0	0	0	1
hsa-miR-423-5p	0	0	0	0	0	0	0	1
hsa-miR-3652	0	0	0	0	0	0	0	1
hsa-miR-96-3p	0	0	0	0	0	0	0	1
hsa-miR-3201	0	0	0	0	0	0	0	1
hsa-miR-6504-3p	0	0	0	0	0	0	0	1
hsa-miR-875-3p	0	0	0	0	0	0	0	1
hsa-miR-192-3p	0	0	0	0	0	0	0	1
hsa-miR-3610	0	0	0	0	0	0	0	1
hsa-miR-558	0	0	0	0	0	0	0	1
hsa-miR-548ba	0	0	0	0	0	0	0	1
hsa-miR-5191	0	0	0	0	0	0	0	1
hsa-miR-7159-5p	0	0	0	0	0	0	0	1
hsa-miR-6881-5p	0	0	0	0	0	0	0	1
hsa-miR-1305	0	0	0	0	0	0	0	1
hsa-miR-1271-3p	0	0	0	0	0	0	0	1
hsa-miR-1231	0	0	0	0	0	0	0	1
hsa-miR-3183	0	0	0	0	0	0	0	1
hsa-miR-4684-5p	0	0	0	0	0	0	0	1
hsa-miR-6883-5p	0	0	0	0	0	0	0	1
hsa-miR-4699-5p	0	0	0	0	0	0	0	1
hsa-miR-3613-5p	0	0	0	0	0	0	0	1
hsa-miR-3650	0	0	0	0	0	0	0	1
hsa-miR-4634	0	0	0	0	0	0	0	1
hsa-miR-5187-5p	0	0	0	0	0	0	0	1
hsa-miR-4660	0	0	0	0	0	0	0	1
hsa-miR-548y	0	0	0	0	0	0	0	1
hsa-miR-6808-3p	0	0	0	0	0	0	0	1
hsa-miR-3622a-5p	0	0	0	0	0	0	0	1
hsa-miR-5583-5p	0	0	0	0	0	0	0	1
hsa-miR-6810-3p	0	0	0	0	0	0	0	1
hsa-miR-4659b-5p	0	0	0	0	0	0	0	1
hsa-miR-376c-5p	0	0	0	0	0	0	0	1
hsa-miR-8075	0	0	0	0	0	0	0	1
hsa-miR-508-5p	0	0	0	0	0	0	0	1
hsa-miR-6761-5p	0	0	0	0	0	0	0	1
hsa-miR-379-5p	0	0	0	0	0	0	0	1
hsa-miR-4437	0	0	0	0	0	0	0	1
hsa-miR-370-3p	0	0	0	0	0	0	0	1
hsa-miR-4700-5p	0	0	0	0	0	0	0	1
hsa-miR-6752-3p	0	0	0	0	0	0	0	1
hsa-miR-1243	0	0	0	0	0	0	0	1
hsa-miR-5591-5p	0	0	0	0	0	0	0	1
hsa-miR-624-5p	0	0	0	0	0	0	0	1
hsa-miR-5700	0	0	0	0	0	0	0	1
hsa-miR-4294	0	0	0	0	0	0	0	1
hsa-miR-6819-5p	0	0	0	0	0	0	0	1
hsa-miR-1267	0	0	0	0	0	0	0	1
hsa-miR-580-3p	0	0	0	0	0	0	0	1
hsa-miR-550b-3p	0	0	0	0	0	0	0	1
hsa-miR-3140-3p	0	0	0	0	0	0	0	1
hsa-miR-6762-3p	0	0	0	0	0	0	0	1
hsa-miR-147b	0	0	0	0	0	0	0	1
hsa-miR-490-3p	0	0	0	0	0	0	0	1
hsa-miR-3142	0	0	0	0	0	0	0	1
hsa-miR-4474-3p	0	0	0	0	0	0	0	1
hsa-miR-6836-5p	0	0	0	0	0	0	0	1
hsa-miR-1273d	0	0	0	0	0	0	0	1
hsa-miR-495-5p	0	0	0	0	0	0	0	1
hsa-miR-8089	0	0	0	0	0	0	0	1
hsa-miR-6715a-3p	0	0	0	0	0	0	0	1
hsa-miR-4466	0	0	0	0	0	0	0	1
hsa-miR-3944-5p	0	0	0	0	0	0	0	1
hsa-miR-518e-5p	0	0	0	0	0	0	0	1
hsa-miR-223-5p	0	0	0	0	0	0	0	1
hsa-miR-7848-3p	0	0	0	0	0	0	0	1
hsa-miR-5586-3p	0	0	0	0	0	0	0	1
hsa-miR-512-3p	0	0	0	0	0	0	0	1
hsa-miR-3191-5p	0	0	0	0	0	0	0	1
hsa-miR-6771-3p	0	0	0	0	0	0	0	1
hsa-miR-4637	0	0	0	0	0	0	0	1
hsa-miR-4740-5p	0	0	0	0	0	0	0	1
hsa-miR-3161	0	0	0	0	0	0	0	1
hsa-miR-4708-3p	0	0	0	0	0	0	0	1
hsa-miR-2467-5p	0	0	0	0	0	0	0	1
hsa-miR-5704	0	0	0	0	0	0	0	1
hsa-miR-3167	0	0	0	0	0	0	0	1
hsa-miR-376b-3p	0	0	0	0	0	0	0	1
hsa-miR-4750-3p	0	0	0	0	0	0	0	1
hsa-miR-5590-3p	0	0	0	0	0	0	0	1
hsa-miR-1292-3p	0	0	0	0	0	0	0	1
hsa-miR-296-5p	0	0	0	0	0	0	0	1
hsa-miR-4526	0	0	0	0	0	0	0	1
hsa-miR-6820-5p	0	0	0	0	0	0	0	1
hsa-miR-4507	0	0	0	0	0	0	0	1
hsa-miR-6830-3p	0	0	0	0	0	0	0	1
hsa-miR-548aq-5p	0	0	0	0	0	0	0	1
hsa-miR-6503-5p	0	0	0	0	0	0	0	1
hsa-miR-548ap-3p	0	0	0	0	0	0	0	1
hsa-miR-1271-5p	0	0	0	0	0	0	0	1
hsa-miR-381-5p	0	0	0	0	0	0	0	1
hsa-miR-5699-3p	0	0	0	0	0	0	0	1
hsa-miR-483-3p	0	0	0	0	0	0	0	1
hsa-miR-4655-3p	0	0	0	0	0	0	0	1
hsa-miR-18b-3p	0	0	0	0	0	0	0	1
hsa-miR-1178-3p	0	0	0	0	0	0	0	1
hsa-miR-3927-5p	0	0	0	0	0	0	0	1
hsa-miR-3680-5p	0	0	0	0	0	0	0	1
hsa-miR-6872-5p	0	0	0	0	0	0	0	1
hsa-miR-6850-5p	0	0	0	0	0	0	0	1
hsa-miR-5571-5p	0	0	0	0	0	0	0	1
hsa-miR-4783-3p	0	0	0	0	0	0	0	1
hsa-miR-4428	0	0	0	0	0	0	0	1
hsa-miR-5195-5p	0	0	0	0	0	0	0	1
hsa-miR-7153-5p	0	0	0	0	0	0	0	1
hsa-miR-4419b	0	0	0	0	0	0	0	1
hsa-miR-8084	0	0	0	0	0	0	0	1
hsa-miR-6860	0	0	0	0	0	0	0	1
hsa-miR-6852-3p	0	0	0	0	0	0	0	1
hsa-miR-2392	0	0	0	0	0	0	0	1
hsa-miR-377-3p	0	0	0	0	0	0	0	1
hsa-miR-4666a-5p	0	0	0	0	0	0	0	1
hsa-miR-548ag	0	0	0	0	0	0	0	1
hsa-miR-3940-5p	0	0	0	0	0	0	0	1
hsa-miR-4430	0	0	0	0	0	0	0	1
hsa-miR-338-3p	0	0	0	0	0	0	0	1
hsa-miR-4537	0	0	0	0	0	0	0	1
hsa-miR-4737	0	0	0	0	0	0	0	1
hsa-miR-6085	0	0	0	0	0	0	0	1
hsa-miR-3921	0	0	0	0	0	0	0	1
hsa-miR-7108-5p	0	0	0	0	0	0	0	1
hsa-miR-4714-3p	0	0	0	0	0	0	0	1
hsa-miR-6766-3p	0	0	0	0	0	0	0	1
hsa-miR-205-3p	0	0	0	0	0	0	0	1
hsa-miR-1224-3p	0	0	0	0	0	0	0	1
hsa-miR-6867-3p	0	0	0	0	0	0	0	1
hsa-miR-4633-5p	0	0	0	0	0	0	0	1
hsa-miR-4524a-3p	0	0	0	0	0	0	0	1
hsa-miR-1277-3p	0	0	0	0	0	0	0	1
hsa-miR-765	0	0	0	0	0	0	0	1
hsa-miR-6864-3p	0	0	0	0	0	0	0	1
hsa-miR-6842-5p	0	0	0	0	0	0	0	1
hsa-miR-4769-3p	0	0	0	0	0	0	0	1
hsa-miR-6728-5p	0	0	0	0	0	0	0	1
hsa-miR-6075	0	0	0	0	0	0	0	1
hsa-miR-1185-2-3p	0	0	0	0	0	0	0	1
hsa-miR-187-5p	0	0	0	0	0	0	0	1
hsa-miR-4803	0	0	0	0	0	0	0	1
hsa-miR-4316	0	0	0	0	0	0	0	1
hsa-miR-8082	0	0	0	0	0	0	0	1
hsa-miR-6763-3p	0	0	0	0	0	0	0	1
hsa-miR-3688-5p	0	0	0	0	0	0	0	1
hsa-miR-642b-3p	0	0	0	0	0	0	0	1
hsa-miR-6892-5p	0	0	0	0	0	0	0	1
hsa-miR-4425	0	0	0	0	0	0	0	1
hsa-miR-4464	0	0	0	0	0	0	0	1
hsa-miR-6086	0	0	0	0	0	0	0	1
hsa-miR-4688	0	0	0	0	0	0	0	1
hsa-miR-8083	0	0	0	0	0	0	0	1
hsa-miR-6765-5p	0	0	0	0	0	0	0	1
hsa-miR-887-5p	0	0	0	0	0	0	0	1
hsa-miR-552-5p	0	0	0	0	0	0	0	1
hsa-miR-6861-5p	0	0	0	0	0	0	0	1
hsa-miR-4639-5p	0	0	0	0	0	0	0	1
hsa-miR-922	0	0	0	0	0	0	0	1
hsa-miR-520f-3p	0	0	0	0	0	0	0	1
hsa-miR-664b-5p	0	0	0	0	0	0	0	1
hsa-miR-645	0	0	0	0	0	0	0	1
hsa-miR-4668-5p	0	0	0	0	0	0	0	1
hsa-miR-5589-5p	0	0	0	0	0	0	0	1
hsa-miR-4715-3p	0	0	0	0	0	0	0	1
hsa-miR-1193	0	0	0	0	0	0	0	1
hsa-miR-3125	0	0	0	0	0	0	0	1
hsa-miR-5581-5p	0	0	0	0	0	0	0	1
hsa-miR-6080	0	0	0	0	0	0	0	1
hsa-miR-6819-3p	0	0	0	0	0	0	0	1
hsa-miR-4301	0	0	0	0	0	0	0	1
hsa-miR-4724-5p	0	0	0	0	0	0	0	1
hsa-miR-3160-3p	0	0	0	0	0	0	0	1
hsa-miR-127-3p	0	0	0	0	0	0	0	1
hsa-miR-196a-3p	0	0	0	0	0	0	0	1
hsa-miR-3611	0	0	0	0	0	0	0	1
hsa-miR-1252-3p	0	0	0	0	0	0	0	1
hsa-miR-548ak	0	0	0	0	0	0	0	1
hsa-miR-371b-3p	0	0	0	0	0	0	0	1
hsa-miR-4493	0	0	0	0	0	0	0	1
hsa-miR-1236-5p	0	0	0	0	0	0	0	1
hsa-miR-6809-5p	0	0	0	0	0	0	0	1
hsa-miR-3126-3p	0	0	0	0	0	0	0	1
hsa-miR-326	0	0	0	0	0	0	0	1
hsa-miR-627-5p	0	0	0	0	0	0	0	1
hsa-miR-875-5p	0	0	0	0	0	0	0	1
hsa-miR-4776-3p	0	0	0	0	0	0	0	1
hsa-miR-6850-3p	0	0	0	0	0	0	0	1
hsa-miR-548ad-5p	0	0	0	0	0	0	0	1
hsa-miR-3927-3p	0	0	0	0	0	0	0	1
hsa-miR-3124-3p	0	0	0	0	0	0	0	1
hsa-miR-5004-5p	0	0	0	0	0	0	0	1
hsa-miR-6802-5p	0	0	0	0	0	0	0	1
hsa-miR-3148	0	0	0	0	0	0	0	1
hsa-miR-7162-3p	0	0	0	0	0	0	0	1
hsa-miR-450b-3p	0	0	0	0	0	0	0	1
hsa-miR-371a-5p	0	0	0	0	0	0	0	1
hsa-miR-1226-5p	0	0	0	0	0	0	0	1
hsa-miR-501-3p	8.86306	10.3183	10.1036	10.3165	9.5907	10.21	0.0903	1
hsa-miR-3139	0	0	0	0	0	0	0	1
hsa-miR-4481	0	0	0	0	0	0	0	1
hsa-miR-4681	0	0	0	0	0	0	0	1
hsa-miR-5582-5p	0	0	0	0	0	0	0	1
hsa-miR-6513-3p	0	0	0	0	0	0	0	1
hsa-miR-506-3p	0	0	0	0	0	0	0	1
hsa-miR-5588-5p	0	0	0	0	0	0	0	1
hsa-miR-6848-5p	0	0	0	0	0	0	0	1
hsa-miR-943	0	0	0	0	0	0	0	1
hsa-miR-8088	0	0	0	0	0	0	0	1
hsa-miR-6873-5p	0	0	0	0	0	0	0	1
hsa-miR-4498	0	0	0	0	0	0	0	1
hsa-miR-548v	0	0	0	0	0	0	0	1
hsa-miR-4781-3p	0	0	0	0	0	0	0	1
hsa-miR-4761-5p	0	0	0	0	0	0	0	1
hsa-miR-4530	0	0	0	0	0	0	0	1
hsa-miR-605-5p	0	0	0	0	0	0	0	1
hsa-miR-936	0	0	0	0	0	0	0	1
hsa-miR-8076	0	0	0	0	0	0	0	1
hsa-miR-3146	0	0	0	0	0	0	0	1
hsa-miR-7161-5p	0	0	0	0	0	0	0	1
hsa-miR-6727-3p	0	0	0	0	0	0	0	1
hsa-miR-767-3p	0	0	0	0	0	0	0	1
hsa-miR-2909	0	0	0	0	0	0	0	1
hsa-miR-4632-3p	0	0	0	0	0	0	0	1
hsa-miR-548g-5p	0	0	0	0	0	0	0	1
hsa-miR-4514	0	0	0	0	0	0	0	1
hsa-miR-6888-5p	0	0	0	0	0	0	0	1
hsa-miR-499a-5p	0	0	0	0	0	0	0	1
hsa-miR-4772-3p	0	0	0	0	0	0	0	1
hsa-miR-548at-5p	0	0	0	0	0	0	0	1
hsa-miR-4689	0	0	0	0	0	0	0	1
hsa-miR-1911-5p	0	0	0	0	0	0	0	1
hsa-miR-1182	0	0	0	0	0	0	0	1
hsa-miR-4449	0	0	0	0	0	0	0	1
hsa-miR-4793-3p	0	0	0	0	0	0	0	1
hsa-miR-940	0	0	0	0	0	0	0	1
hsa-miR-6777-5p	0	0	0	0	0	0	0	1
hsa-miR-4725-5p	0	0	0	0	0	0	0	1
hsa-miR-4453	0	0	0	0	0	0	0	1
hsa-miR-605-3p	0	0	0	0	0	0	0	1
hsa-miR-3682-5p	0	0	0	0	0	0	0	1
hsa-miR-4433b-3p	0	0	0	0	0	0	0	1
hsa-miR-4270	0	0	0	0	0	0	0	1
hsa-miR-8063	0	0	0	0	0	0	0	1
hsa-miR-556-3p	0	0	0	0	0	0	0	1
hsa-miR-4716-5p	0	0	0	0	0	0	0	1
hsa-miR-624-3p	0	0	0	0	0	0	0	1
hsa-miR-1287-3p	0	0	0	0	0	0	0	1
hsa-miR-3684	0	0	0	0	0	0	0	1
hsa-miR-3667-5p	0	0	0	0	0	0	0	1
hsa-miR-4692	0	0	0	0	0	0	0	1
hsa-miR-3173-3p	0	0	0	0	0	0	0	1
hsa-miR-6770-5p	0	0	0	0	0	0	0	1
hsa-miR-601	0	0	0	0	0	0	0	1
hsa-miR-591	0	0	0	0	0	0	0	1
hsa-miR-509-3p	0	0	0	0	0	0	0	1
hsa-miR-371b-5p	0	0	0	0	0	0	0	1
hsa-miR-8060	0	0	0	0	0	0	0	1
hsa-miR-4420	0	0	0	0	0	0	0	1
hsa-miR-3143	0	0	0	0	0	0	0	1
hsa-miR-4713-5p	0	0	0	0	0	0	0	1
hsa-miR-616-5p	0	0	0	0	0	0	0	1
hsa-miR-4721	0	0	0	0	0	0	0	1
hsa-miR-6754-3p	0	0	0	0	0	0	0	1
hsa-miR-448	0	0	0	0	0	0	0	1
hsa-miR-211-5p	0	0	0	0	0	0	0	1
hsa-miR-5693	0	0	0	0	0	0	0	1
hsa-miR-519e-3p	0	0	0	0	0	0	0	1
hsa-miR-1244	0	0	0	0	0	0	0	1
hsa-miR-8068	0	0	0	0	0	0	0	1
hsa-miR-3132	0	0	0	0	0	0	0	1
hsa-miR-4799-5p	0	0	0	0	0	0	0	1
hsa-miR-1295a	0	0	0	0	0	0	0	1
hsa-miR-2276-3p	0	0	0	0	0	0	0	1
hsa-miR-6720-5p	0	0	0	0	0	0	0	1
hsa-miR-6165	0	0	0	0	0	0	0	1
hsa-miR-6741-5p	0	0	0	0	0	0	0	1
[truncated: 588 more rows]
